# Supplementary material for: Global occurrence of the bacteria with capability for extracellular reduction of iodate
Source: Front Microbiol. 2022 Nov 25;13:1070601. doi: 10.3389/fmicb.2022.1070601 (PMC9732548; doi:10.3389/fmicb.2022.1070601)
Supplement: Supplementary file 2 [file Table_2.XLSX]

## Sheet: Sheet1
	Pseudomonas sp.SCT_BHD08_RS22425（idrA）	Denitromonas sp.IR12_I8J34_RS03780（idrA）	Shewanella oneidensis MR-1 SO_4358	Shewanella enrypsychrophilus strain YLB-08_FM038_RS23490	Shewanella sp.YLB_09_FS418_RS25020	Shewanella enrypsychrophilus strain YLB-08_FM038_RS23525	Shewanella sp.YLB_09_FS418_RS25055	Shewanella sediminis HAW-EB3_Ssed_0359	Shewanella sediminis HAW-EB3_Ssed_1307	Shewanella psychromarinicola strain M2_EGC80_RS11440	Ferrimonas lipolytica strain S7_HER31_RS04980	Shewanella enrypsychrophilus strain YLB-08_FM038_RS01535	Shewanella sp.YLB_09_FS418_RS01520	Shewanella sp.YLB_09_FS418_RS03140	Ferrimonas sp.SCSIO 43195_J8Z22_RS00580	Ferrimonas lipolytica strain S7_HER31_RS15965	Ferrimonas balerica DSM 9799_Fbal_3621	Shewanella psychromarinicola strain M2_EGC80_RS06745	Shewanella sp.Actino-trap-3_CXF80_RS15635	Shewanella sp. ARC9_LZ_GUY17_RS19100	Shewanella livingstonensis strain LMG 19866_EGC82_RS20515	Shewanella sp.SUN WT4_FJQ87_RS02760	Shewanella sp. WPAGA9_IGB07_RS19235	Shewanella japonica strain KCTC 22435_SJ2017_RS00815	Shewanella sp.MBTL60-112-B2_K5Q73_RS09520	Shewanella sp.MBTL60_112_B1_K5Q83_RS07010	Shewanella fidelis ATCC-BAA-318 L884 DRAFT_scaffold 00001.1_L884_RS0114160	Shewanella schlegeliana strain JCM_JMA39_11561_RS09490	Shewanella woodyi ATCC 51908_Swoo_0233	Shewanella enrypsychrophilus strain YLB-08_FM038_RS01260	Shewanella sp.YLB_09_FS418_RS01245	Shewanella sp.YLB_09_FS418_RS02865	Shewanella sediminis HAW-EB3_Ssed_0229	Shewanella piezotolerans WP3_SWP_RS15450	Shewanella sp.KX20019_JK628_RS15600	Shewanella sp. MR-4_Shewmr4_3676	Shewanella marisflavi strain EP1_CFF01_RS01175	Shewanella frigidimarina NCIMB 400_Shewanella frigidimarina NCIMB 400_Sfri_3684	Shewanella oneidensis MR-1 dmsA	Shewanella xiamenensis NUITM-VS1_NUITMVS1_29540	Shewanella sp. LZH-2_JM642_14190	Shewanella sp.8A_M2897_RS06500	Shewanella putrefaciens strain FDAARGOS_681_FOB89_20615	Shewanella sp.ISTPL2 CCLCJOKE_1_HUB64_RS13995	Ferrimonas balerica DSM 9799_Fbal_2476	Ferrimonas lipolytica strain S7_HER31_RS14690	Shewanella sediminis HAW-EB3_Ssed_1404	Ferrimonas sp.SCSIO 43195_J8Z22_RS11605	Shewanella sediminis HAW-EB3_Ssed_2923
Pseudomonas sp.SCT_BHD08_RS22425（idrA）		76.5	19.27	20.06	20.06	20.46	20.46	20.46	20.85	19.73	20.29	20.51	20.51	20.51	21.54	19.45	20.42	21.72	21.72	21.57	21.72	23.8	22.56	22.56	22.71	22.71	22.58	22.72	22.21	22.79	22.79	22.79	23.22	22.51	22.94	22.21	22.38	21.98	23.14	23.29	23.29	23.29	22.56	22.27	21.23	20.61	22.32	23.61	22.86
Denitromonas sp.IR12_I8J34_RS03780（idrA）	76.5		20.15	19.91	19.91	21.42	21.42	21.42	19.97	20.49	20.6	19.5	19.5	19.5	20.12	19.64	20.71	22.52	22.52	22.52	22.37	23.62	22.97	22.97	22.79	22.79	22.65	22.21	22.42	22.87	22.87	22.87	23.17	22.59	22.44	22.42	23.5	21.59	23.84	23.69	23.99	23.99	23.24	22.94	22.05	20.94	23.34	24.03	23.26
Shewanella oneidensis MR-1 SO_4358	19.27	20.15		40.76	40.76	40.02	40.02	39.53	35.48	31.57	32.23	32.19	32.19	32.19	32.8	33.33	35.63	34.54	34.54	34.79	34.67	36.24	36.07	36.19	35.32	35.32	34.68	35.19	35.18	35.18	35.18	35.18	34.93	35.18	35.31	35.89	36.07	36.78	36.19	36.44	36.32	36.32	36.57	36.07	34.44	34.59	38.44	36.85	38.92
Shewanella enrypsychrophilus strain YLB-08_FM038_RS23490	20.06	19.91	40.76		100	67.12	67.12	66.26	38.59	33.16	31.23	34.24	34.24	34.24	34.62	35.25	35.8	37.23	37.23	38.12	37.87	39.1	37.9	37.9	38.3	38.3	38.56	38.95	39.82	39.69	39.69	39.69	39.56	38.67	38.54	40.28	40.33	40.79	39.82	39.95	39.95	39.95	39.69	40.08	38.94	37.53	40.13	40.93	40.54
Shewanella sp.YLB_09_FS418_RS25020	20.06	19.91	40.76	100		67.12	67.12	66.26	38.59	33.16	31.23	34.24	34.24	34.24	34.62	35.25	35.8	37.23	37.23	38.12	37.87	39.1	37.9	37.9	38.3	38.3	38.56	38.95	39.82	39.69	39.69	39.69	39.56	38.67	38.54	40.28	40.33	40.79	39.82	39.95	39.95	39.95	39.69	40.08	38.94	37.53	40.13	40.93	40.54
Shewanella enrypsychrophilus strain YLB-08_FM038_RS23525	20.46	21.42	40.02	67.12	67.12		100	94.24	39.9	34.53	31.89	36.03	36.03	36.03	36.38	36.8	36.41	40.36	40.36	40.36	40.23	41.38	39.63	39.63	40.05	40.05	40.05	39.92	39.24	39.5	39.5	39.5	39.37	39.77	39.37	41.93	42.37	41.15	39.24	38.98	38.98	38.98	39.11	39.5	41	38.53	39.17	41.31	40.6
Shewanella sp.YLB_09_FS418_RS25055	20.46	21.42	40.02	67.12	67.12	100		94.24	39.9	34.53	31.89	36.03	36.03	36.03	36.38	36.8	36.41	40.36	40.36	40.36	40.23	41.38	39.63	39.63	40.05	40.05	40.05	39.92	39.24	39.5	39.5	39.5	39.37	39.77	39.37	41.93	42.37	41.15	39.24	38.98	38.98	38.98	39.11	39.5	41	38.53	39.17	41.31	40.6
Shewanella sediminis HAW-EB3_Ssed_0359	20.46	21.42	39.53	66.26	66.26	94.24	94.24		39.77	34	32.15	36.03	36.03	36.03	36.25	37.06	36.41	40.62	40.62	40.1	39.97	41.64	39.63	39.63	40.05	40.05	39.92	39.79	39.37	39.37	39.37	39.37	39.37	39.24	39.37	42.32	43.02	41.28	39.63	39.37	39.37	39.37	39.77	40.03	40.74	38.67	39.97	41.44	40.87
Shewanella sediminis HAW-EB3_Ssed_1307	20.85	19.97	35.48	38.59	38.59	39.9	39.9	39.77		46.3	44.1	39.85	39.85	39.85	38.38	38.8	42.71	44.63	44.63	44.63	44.5	41.06	42.33	42.46	40.23	40.23	39.87	40.25	42.1	42.23	42.23	42.23	42.1	42.5	42.24	42.46	42.44	43.73	42.59	42.71	42.71	42.71	42.46	42.59	40.05	43.68	46.7	45.45	43.43
Shewanella psychromarinicola strain M2_EGC80_RS11440	19.73	20.49	31.57	33.16	33.16	34.53	34.53	34	46.3		50.55	34.34	34.34	34.34	33.92	33.04	34.41	34.86	34.86	35.24	34.99	35.13	37.18	37.18	35.69	35.69	35.98	35.21	37.6	37.72	37.72	37.72	37.34	37.24	36.48	35.64	34.58	36.15	35.38	35.38	35.26	35.26	35.26	35.38	35.45	37.83	36.6	37.37	36.79
Ferrimonas lipolytica strain S7_HER31_RS04980	20.29	20.6	32.23	31.23	31.23	31.89	31.89	32.15	44.1	50.55		33.17	33.17	33.17	33.54	33.62	35.76	34.59	34.59	34.72	34.72	34.18	36.58	36.58	35.61	35.61	35.27	35.4	36.24	36.49	36.49	36.49	36.11	36.52	36.9	36.71	35.79	36.84	36.08	36.2	36.2	36.2	36.08	35.7	34.15	37.4	37.63	35.59	36.41
Shewanella enrypsychrophilus strain YLB-08_FM038_RS01535	20.51	19.5	32.19	34.24	34.24	36.03	36.03	36.03	39.85	34.34	33.17		100	100	77.1	34.95	38.84	39.8	39.8	39.44	39.19	41.36	38.77	38.77	38.57	38.57	38.69	38.69	39.53	39.53	39.53	39.53	39.41	39.41	39.78	40.52	41.08	38.42	39.33	39.7	39.58	39.58	39.21	38.84	37.34	37.81	40.16	40.25	38.73
Shewanella sp.YLB_09_FS418_RS01520	20.51	19.5	32.19	34.24	34.24	36.03	36.03	36.03	39.85	34.34	33.17	100		100	77.1	34.95	38.84	39.8	39.8	39.44	39.19	41.36	38.77	38.77	38.57	38.57	38.69	38.69	39.53	39.53	39.53	39.53	39.41	39.41	39.78	40.52	41.08	38.42	39.33	39.7	39.58	39.58	39.21	38.84	37.34	37.81	40.16	40.25	38.73
Shewanella sp.YLB_09_FS418_RS03140	20.51	19.5	32.19	34.24	34.24	36.03	36.03	36.03	39.85	34.34	33.17	100	100		77.1	34.95	38.84	39.8	39.8	39.44	39.19	41.36	38.77	38.77	38.57	38.57	38.69	38.69	39.53	39.53	39.53	39.53	39.41	39.41	39.78	40.52	41.08	38.42	39.33	39.7	39.58	39.58	39.21	38.84	37.34	37.81	40.16	40.25	38.73
Ferrimonas sp.SCSIO 43195_J8Z22_RS00580	21.54	20.12	32.8	34.62	34.62	36.38	36.38	36.25	38.38	33.92	33.54	77.1	77.1	77.1		35.29	39.24	37.1	37.1	36.61	36.36	41.49	38.51	38.51	39.55	39.55	40.17	40.55	39.9	39.65	39.65	39.65	39.65	39.78	39.28	40.77	40.84	37.92	39.95	40.2	40.07	40.07	39.95	39.58	37.01	37.77	39.61	40.28	38.4
Ferrimonas lipolytica strain S7_HER31_RS15965	19.45	19.64	33.33	35.25	35.25	36.8	36.8	37.06	38.8	33.04	33.62	34.95	34.95	34.95	35.29		58.2	48.67	48.67	49.52	49.39	49.94	49.88	49.88	49.88	49.88	49.03	49.51	50.43	50.3	50.3	50.3	50.67	50.3	50.3	49.39	49.27	48.78	50.18	50.43	50.55	50.55	50.3	50.06	37.82	41.11	42.43	48.52	42.86
Ferrimonas balerica DSM 9799_Fbal_3621	20.42	20.71	35.63	35.8	35.8	36.41	36.41	36.41	42.71	34.41	35.76	38.84	38.84	38.84	39.24	58.2		55.19	55.19	55.06	55.19	52.04	52.53	52.53	53.23	53.23	52.98	53.23	53.84	54.95	54.95	54.95	54.7	55.2	54.58	54.44	54.88	54.02	55.32	54.95	55.07	55.07	55.2	54.95	42	45.31	47.2	49.49	45.61
Shewanella psychromarinicola strain M2_EGC80_RS06745	21.72	22.52	34.54	37.23	37.23	40.36	40.36	40.62	44.63	34.86	34.59	39.8	39.8	39.8	37.1	48.67	55.19		100	93.99	93.4	54.52	54.52	54.4	53.63	53.63	53.63	53.75	54.64	55.13	55.13	55.13	55.13	55.01	55.49	58.84	58.75	58.12	59.47	59.11	59.35	59.35	59.11	58.87	43.91	45.84	46.79	50.74	49.32
Shewanella sp.Actino-trap-3_CXF80_RS15635	21.72	22.52	34.54	37.23	37.23	40.36	40.36	40.62	44.63	34.86	34.59	39.8	39.8	39.8	37.1	48.67	55.19	100		93.99	93.4	54.52	54.52	54.4	53.63	53.63	53.63	53.75	54.64	55.13	55.13	55.13	55.13	55.01	55.49	58.84	58.75	58.12	59.47	59.11	59.35	59.35	59.11	58.87	43.91	45.84	46.79	50.74	49.32
Shewanella sp. ARC9_LZ_GUY17_RS19100	21.57	22.52	34.79	38.12	38.12	40.36	40.36	40.1	44.63	35.24	34.72	39.44	39.44	39.44	36.61	49.52	55.06	93.99	93.99		98.7	54.89	55.25	55.13	53.75	53.75	53.27	53.75	55.73	56.09	56.09	56.09	55.97	55.01	55.61	58.6	59.11	58.84	59.71	59.35	59.59	59.59	59.23	59.11	43.79	45.45	47.04	51.61	49.44
Shewanella livingstonensis strain LMG 19866_EGC82_RS20515	21.72	22.37	34.67	37.87	37.87	40.23	40.23	39.97	44.5	34.99	34.72	39.19	39.19	39.19	36.36	49.39	55.19	93.4	93.4	98.7		55.01	55.25	55.13	53.75	53.75	53.15	53.63	55.61	56.09	56.09	56.09	55.97	54.89	55.49	58.36	58.99	58.72	59.71	59.35	59.59	59.59	59.23	59.11	43.54	45.45	47.04	51.49	49.56
Shewanella sp.SUN WT4_FJQ87_RS02760	23.8	23.62	36.24	39.1	39.1	41.38	41.38	41.64	41.06	35.13	34.18	41.36	41.36	41.36	41.49	49.94	52.04	54.52	54.52	54.89	55.01		73.98	73.98	77.7	77.7	76.86	78.18	76.44	76.67	76.67	76.67	76.67	74.28	74.16	62.87	62.23	61.44	63.31	63.43	63.31	63.31	63.07	62.11	43.95	43.73	44.23	52.39	51.27
Shewanella sp. WPAGA9_IGB07_RS19235	22.56	22.97	36.07	37.9	37.9	39.63	39.63	39.63	42.33	37.18	36.58	38.77	38.77	38.77	38.51	49.88	52.53	54.52	54.52	55.25	55.25	73.98		99.64	74.13	74.13	72.92	73.89	77.46	78.06	78.06	78.06	77.94	77.94	78.9	64.27	62.91	62.99	64.27	64.27	64.51	64.51	64.03	63.55	43.13	44.89	44.3	51.26	50.38
Shewanella japonica strain KCTC 22435_SJ2017_RS00815	22.56	22.97	36.19	37.9	37.9	39.63	39.63	39.63	42.46	37.18	36.58	38.77	38.77	38.77	38.51	49.88	52.53	54.4	54.4	55.13	55.13	73.98	99.64		74.25	74.25	73.04	73.89	77.22	77.94	77.94	77.94	77.82	77.82	78.66	64.03	62.79	62.87	64.15	64.15	64.39	64.39	63.91	63.43	43.13	44.89	44.3	51.26	50.38
Shewanella sp.MBTL60-112-B2_K5Q73_RS09520	22.71	22.79	35.32	38.3	38.3	40.05	40.05	40.05	40.23	35.69	35.61	38.57	38.57	38.57	39.55	49.88	53.23	53.63	53.63	53.75	53.75	77.7	74.13	74.25		100	95.93	95.57	80.36	81.08	81.08	81.08	80.12	79.16	78.56	61.66	60.65	61.42	63.34	63.58	63.58	63.58	62.62	62.02	43.09	44.17	44.29	50.25	47.91
Shewanella sp.MBTL60_112_B1_K5Q83_RS07010	22.71	22.79	35.32	38.3	38.3	40.05	40.05	40.05	40.23	35.69	35.61	38.57	38.57	38.57	39.55	49.88	53.23	53.63	53.63	53.75	53.75	77.7	74.13	74.25	100		95.93	95.57	80.36	81.08	81.08	81.08	80.12	79.16	78.56	61.66	60.65	61.42	63.34	63.58	63.58	63.58	62.62	62.02	43.09	44.17	44.29	50.25	47.91
Shewanella fidelis ATCC-BAA-318 L884 DRAFT_scaffold 00001.1_L884_RS0114160	22.58	22.65	34.68	38.56	38.56	40.05	40.05	39.92	39.87	35.98	35.27	38.69	38.69	38.69	40.17	49.03	52.98	53.63	53.63	53.27	53.15	76.86	72.92	73.04	95.93	95.93		95.95	80.36	80.72	80.72	80.72	80	79.86	78.31	61.9	60.29	61.3	63.46	63.7	63.7	63.7	62.62	62.14	42.97	44.56	43.77	50.76	48.42
Shewanella schlegeliana strain JCM_JMA39_11561_RS09490	22.72	22.21	35.19	38.95	38.95	39.92	39.92	39.79	40.25	35.21	35.4	38.69	38.69	38.69	40.55	49.51	53.23	53.75	53.75	53.75	53.63	78.18	73.89	73.89	95.57	95.57	95.95		80.24	80.72	80.72	80.72	79.88	79.02	78.67	62.14	60.65	61.06	63.82	63.94	63.94	63.94	63.1	62.62	43.22	44.3	44.03	50.25	47.66
Shewanella woodyi ATCC 51908_Swoo_0233	22.21	22.42	35.18	39.82	39.82	39.24	39.24	39.37	42.1	37.6	36.24	39.53	39.53	39.53	39.9	50.43	53.84	54.64	54.64	55.73	55.61	76.44	77.46	77.22	80.36	80.36	80.36	80.24		95.47	95.47	95.47	94.51	89.74	88.19	63.55	62.3	64.07	65.27	65.39	65.27	65.27	64.79	64.19	42.93	44	44.89	51.07	49.87
Shewanella enrypsychrophilus strain YLB-08_FM038_RS01260	22.79	22.87	35.18	39.69	39.69	39.5	39.5	39.37	42.23	37.72	36.49	39.53	39.53	39.53	39.65	50.3	54.95	55.13	55.13	56.09	56.09	76.67	78.06	77.94	81.08	81.08	80.72	80.72	95.47		100	100	96.78	90.45	89.14	64.27	62.55	64.55	66.11	66.11	65.99	65.99	65.75	64.91	43.44	44.9	44.89	51.19	50.25
Shewanella sp.YLB_09_FS418_RS01245	22.79	22.87	35.18	39.69	39.69	39.5	39.5	39.37	42.23	37.72	36.49	39.53	39.53	39.53	39.65	50.3	54.95	55.13	55.13	56.09	56.09	76.67	78.06	77.94	81.08	81.08	80.72	80.72	95.47	100		100	96.78	90.45	89.14	64.27	62.55	64.55	66.11	66.11	65.99	65.99	65.75	64.91	43.44	44.9	44.89	51.19	50.25
Shewanella sp.YLB_09_FS418_RS02865	22.79	22.87	35.18	39.69	39.69	39.5	39.5	39.37	42.23	37.72	36.49	39.53	39.53	39.53	39.65	50.3	54.95	55.13	55.13	56.09	56.09	76.67	78.06	77.94	81.08	81.08	80.72	80.72	95.47	100	100		96.78	90.45	89.14	64.27	62.55	64.55	66.11	66.11	65.99	65.99	65.75	64.91	43.44	44.9	44.89	51.19	50.25
Shewanella sediminis HAW-EB3_Ssed_0229	23.22	23.17	34.93	39.56	39.56	39.37	39.37	39.37	42.1	37.34	36.11	39.41	39.41	39.41	39.65	50.67	54.7	55.13	55.13	55.97	55.97	76.67	77.94	77.82	80.12	80.12	80	79.88	94.51	96.78	96.78	96.78		91.05	89.02	63.79	62.79	63.71	65.75	65.63	65.51	65.51	65.51	64.67	43.31	45.03	45.28	51.19	50.63
Shewanella piezotolerans WP3_SWP_RS15450	22.51	22.59	35.18	38.67	38.67	39.77	39.77	39.24	42.5	37.24	36.52	39.41	39.41	39.41	39.78	50.3	55.2	55.01	55.01	55.01	54.89	74.28	77.94	77.82	79.16	79.16	79.86	79.02	89.74	90.45	90.45	90.45	91.05		93.82	62.95	62.3	63.11	64.79	64.79	64.91	64.91	64.67	63.95	43.31	43.87	44.89	50.19	49.87
Shewanella sp.KX20019_JK628_RS15600	22.94	22.44	35.31	38.54	38.54	39.37	39.37	39.37	42.24	36.48	36.9	39.78	39.78	39.78	39.28	50.3	54.58	55.49	55.49	55.61	55.49	74.16	78.9	78.66	78.56	78.56	78.31	78.67	88.19	89.14	89.14	89.14	89.02	93.82		61.99	61.34	62.87	63.71	63.83	63.95	63.95	63.71	62.87	43.06	44.52	45.41	50.57	49.62
Shewanella sp. MR-4_Shewmr4_3676	22.21	22.42	35.89	40.28	40.28	41.93	41.93	42.32	42.46	35.64	36.71	40.52	40.52	40.52	40.77	49.39	54.44	58.84	58.84	58.6	58.36	62.87	64.27	64.03	61.66	61.66	61.9	62.14	63.55	64.27	64.27	64.27	63.79	62.95	61.99		82.54	75.96	76.86	76.86	76.86	76.86	76.74	76.5	43.31	46.38	46.89	53.58	53.22
Shewanella marisflavi strain EP1_CFF01_RS01175	22.38	23.5	36.07	40.33	40.33	42.37	42.37	43.02	42.44	34.58	35.79	41.08	41.08	41.08	40.84	49.27	54.88	58.75	58.75	59.11	58.99	62.23	62.91	62.79	60.65	60.65	60.29	60.65	62.3	62.55	62.55	62.55	62.79	62.3	61.34	82.54		75.33	73.59	73.59	73.71	73.71	73.35	72.87	43.64	45.85	47.92	52.71	52.47
Shewanella frigidimarina NCIMB 400_Shewanella frigidimarina NCIMB 400_Sfri_3684	21.98	21.59	36.78	40.79	40.79	41.15	41.15	41.28	43.73	36.15	36.84	38.42	38.42	38.42	37.92	48.78	54.02	58.12	58.12	58.84	58.72	61.44	62.99	62.87	61.42	61.42	61.3	61.06	64.07	64.55	64.55	64.55	63.71	63.11	62.87	75.96	75.33		77.63	77.39	77.39	77.39	77.39	77.51	43.89	45.61	46.37	52.33	51.96
Shewanella oneidensis MR-1 dmsA	23.14	23.84	36.19	39.82	39.82	39.24	39.24	39.63	42.59	35.38	36.08	39.33	39.33	39.33	39.95	50.18	55.32	59.47	59.47	59.71	59.71	63.31	64.27	64.15	63.34	63.34	63.46	63.82	65.27	66.11	66.11	66.11	65.75	64.79	63.71	76.86	73.59	77.63		98.92	98.92	98.8	96.41	95.93	44.2	46.64	47.41	52.33	52.09
Shewanella xiamenensis NUITM-VS1_NUITMVS1_29540	23.29	23.69	36.44	39.95	39.95	38.98	38.98	39.37	42.71	35.38	36.2	39.7	39.7	39.7	40.2	50.43	54.95	59.11	59.11	59.35	59.35	63.43	64.27	64.15	63.58	63.58	63.7	63.94	65.39	66.11	66.11	66.11	65.63	64.79	63.83	76.86	73.59	77.39	98.92		99.76	99.64	96.65	95.69	44.33	46.51	47.41	52.33	52.09
Shewanella sp. LZH-2_JM642_14190	23.29	23.99	36.32	39.95	39.95	38.98	38.98	39.37	42.71	35.26	36.2	39.58	39.58	39.58	40.07	50.55	55.07	59.35	59.35	59.59	59.59	63.31	64.51	64.39	63.58	63.58	63.7	63.94	65.27	65.99	65.99	65.99	65.51	64.91	63.95	76.86	73.71	77.39	98.92	99.76		99.88	96.65	95.69	44.33	46.51	47.67	52.58	52.34
Shewanella sp.8A_M2897_RS06500	23.29	23.99	36.32	39.95	39.95	38.98	38.98	39.37	42.71	35.26	36.2	39.58	39.58	39.58	40.07	50.55	55.07	59.35	59.35	59.59	59.59	63.31	64.51	64.39	63.58	63.58	63.7	63.94	65.27	65.99	65.99	65.99	65.51	64.91	63.95	76.86	73.71	77.39	98.8	99.64	99.88		96.53	95.57	44.33	46.51	47.67	52.58	52.34
Shewanella putrefaciens strain FDAARGOS_681_FOB89_20615	22.56	23.24	36.57	39.69	39.69	39.11	39.11	39.77	42.46	35.26	36.08	39.21	39.21	39.21	39.95	50.3	55.2	59.11	59.11	59.23	59.23	63.07	64.03	63.91	62.62	62.62	62.62	63.1	64.79	65.75	65.75	65.75	65.51	64.67	63.71	76.74	73.35	77.39	96.41	96.65	96.65	96.53		97.85	44.33	46.38	47.15	51.57	51.71
Shewanella sp.ISTPL2 CCLCJOKE_1_HUB64_RS13995	22.27	22.94	36.07	40.08	40.08	39.5	39.5	40.03	42.59	35.38	35.7	38.84	38.84	38.84	39.58	50.06	54.95	58.87	58.87	59.11	59.11	62.11	63.55	63.43	62.02	62.02	62.14	62.62	64.19	64.91	64.91	64.91	64.67	63.95	62.87	76.5	72.87	77.51	95.93	95.69	95.69	95.57	97.85		44.2	46.38	47.15	51.45	51.58
Ferrimonas balerica DSM 9799_Fbal_2476	21.23	22.05	34.44	38.94	38.94	41	41	40.74	40.05	35.45	34.15	37.34	37.34	37.34	37.01	37.82	42	43.91	43.91	43.79	43.54	43.95	43.13	43.13	43.09	43.09	42.97	43.22	42.93	43.44	43.44	43.44	43.31	43.31	43.06	43.31	43.64	43.89	44.2	44.33	44.33	44.33	44.33	44.2		41.13	43.96	46.1	45.35
Ferrimonas lipolytica strain S7_HER31_RS14690	20.61	20.94	34.59	37.53	37.53	38.53	38.53	38.67	43.68	37.83	37.4	37.81	37.81	37.81	37.77	41.11	45.31	45.84	45.84	45.45	45.45	43.73	44.89	44.89	44.17	44.17	44.56	44.3	44	44.9	44.9	44.9	45.03	43.87	44.52	46.38	45.85	45.61	46.64	46.51	46.51	46.51	46.38	46.38	41.13		71.14	48.28	48.34
Shewanella sediminis HAW-EB3_Ssed_1404	22.32	23.34	38.44	40.13	40.13	39.17	39.17	39.97	46.7	36.6	37.63	40.16	40.16	40.16	39.61	42.43	47.2	46.79	46.79	47.04	47.04	44.23	44.3	44.3	44.29	44.29	43.77	44.03	44.89	44.89	44.89	44.89	45.28	44.89	45.41	46.89	47.92	46.37	47.41	47.41	47.67	47.67	47.15	47.15	43.96	71.14		49.36	49.68
Ferrimonas sp.SCSIO 43195_J8Z22_RS11605	23.61	24.03	36.85	40.93	40.93	41.31	41.31	41.44	45.45	37.37	35.59	40.25	40.25	40.25	40.28	48.52	49.49	50.74	50.74	51.61	51.49	52.39	51.26	51.26	50.25	50.25	50.76	50.25	51.07	51.19	51.19	51.19	51.19	50.19	50.57	53.58	52.71	52.33	52.33	52.33	52.58	52.58	51.57	51.45	46.1	48.28	49.36		63.32
Shewanella sediminis HAW-EB3_Ssed_2923	22.86	23.26	38.92	40.54	40.54	40.6	40.6	40.87	43.43	36.79	36.41	38.73	38.73	38.73	38.4	42.86	45.61	49.32	49.32	49.44	49.56	51.27	50.38	50.38	47.91	47.91	48.42	47.66	49.87	50.25	50.25	50.25	50.63	49.87	49.62	53.22	52.47	51.96	52.09	52.09	52.34	52.34	51.71	51.58	45.35	48.34	49.68	63.32
Shewanella sediminis HAW-EB3_Ssed_0350	23.46	23.72	38.33	40.6	40.6	42.11	42.11	41.84	45.16	36.71	36.07	40.94	40.94	40.94	40.74	46.8	50.38	51.62	51.62	52.37	52.62	53.61	53.61	53.61	51.52	51.52	51.52	51.9	53.1	53.22	53.22	53.22	53.35	52.97	53.22	55.32	55.58	54.3	53.67	53.54	53.8	53.8	53.54	53.54	45.23	48.4	50.45	68.24	72.19
Shewanella sp.KX20019_JK628_RS20550	23.76	23.88	38.46	40.21	40.21	42.11	42.11	41.84	44.9	36.84	35.94	40.18	40.18	40.18	40.23	45.92	49.49	51.5	51.5	52.49	52.74	53.74	53.49	53.49	51.9	51.9	51.9	52.41	53.48	53.48	53.48	53.48	53.35	52.59	52.97	55.7	54.7	54.3	53.8	53.67	53.67	53.67	53.67	53.67	45.48	48.79	50.19	68.36	71.57
Shewanella frigidimarina NCIMB 400_Sfri_3128	23.16	23.41	37.82	39.95	39.95	41.97	41.97	41.97	44.77	36.06	35.94	40.81	40.81	40.81	40.1	45.92	49.62	51.87	51.87	52.12	52.37	53.49	53.74	53.74	51.52	51.52	51.4	51.9	52.84	53.22	53.22	53.22	52.97	52.09	52.47	55.82	54.95	54.3	53.8	53.67	53.67	53.67	53.8	53.67	45.23	49.43	50.45	68.36	71.2
Shewanella psychromarinicola strain M2_EGC80_RS00660	23.46	23.57	38.33	40.08	40.08	42.11	42.11	41.84	45.16	36.32	36.2	40.68	40.68	40.68	40.23	46.17	49.62	51.87	51.87	52.24	52.49	53.61	53.74	53.74	51.9	51.9	51.78	52.41	52.97	53.22	53.22	53.22	53.1	52.47	52.97	55.7	54.7	54.68	53.54	53.42	53.54	53.54	53.54	53.42	45.48	49.3	50.45	68.24	70.58
Shewanella sp.Actino-trap-3_CXF80_RS10115	23.46	23.57	38.33	39.95	39.95	42.11	42.11	41.84	45.29	36.84	36.59	40.56	40.56	40.56	40.36	46.05	49.49	51.62	51.62	52.37	52.62	53.49	53.61	53.61	51.65	51.65	51.52	52.16	53.1	53.1	53.1	53.1	52.97	52.34	52.84	55.06	54.44	54.43	53.29	53.16	53.29	53.29	53.29	53.16	45.35	49.04	50.32	67.99	70.21
[truncated: 5 more columns]
