# Supplementary material for: Global occurrence of the bacteria with capability for extracellular reduction of iodate
Source: Front Microbiol. 2022 Nov 25;13:1070601. doi: 10.3389/fmicb.2022.1070601 (PMC9732548; doi:10.3389/fmicb.2022.1070601)
Supplement: Supplementary file 3 [file Table_3.XLSX]

## Sheet: Sheet1
	Pseudomonas sp.SCT_BHD08_RS22420（idrB）	Denitromonas sp.IR12_I8J34_RS03785（idrB）	Shewanella enrypsychrophilus strain YLB-08_FM038_RS01530	Shewanella sp.YLB_09_FS418_RS01515	Shewanella sp.YLB_09_FS418_RS03135	Ferrimonas sp.SCSIO 43195_J8Z22_RS00575	Shewanella enrypsychrophilus strain YLB-08_FM038_RS23495	Shewanella sp.YLB_09_FS418_RS25025	Shewanella enrypsychrophilus strain YLB-08_FM038_RS23530	Shewanella sp.YLB_09_FS418_RS25060	Shewanella sediminis HAW-EB3_Ssed_0358	Ferrimonas balerica DSM 9799_Fbal_2475	Ferrimonas lipolytica strain S7_HER31_RS04975	Shewanella japonica strain KCTC 22435_SJ2017_RS00810	Shewanella sp. WPAGA9 _IGB07_RS19230	Shewanella sp.SUN WT4_FJQ87_RS02765	Shewanella schlegeliana strain JCM_JMA39_11561_RS09485	Shewanella fidelis ATCC-BAA-318 L884 DRAFT_scaffold 00001.1 _L884_RS0114165	Shewanella sp.MBTL60-112-B2_K5Q73_RS09515	Shewanella sp.MBTL60_112_B1_K5Q83_RS07015	Shewanella woodyi ATCC 51908_Swoo_0234	Shewanella enrypsychrophilus strain YLB-08_FM038_RS01265	Shewanella sp.YLB_09_FS418_RS01250	Shewanella sp.YLB_09_FS418_RS02870	Shewanella sediminis HAW-EB3_Ssed_0230	Shewanella piezotolerans WP3_SWP_RS15445	Shewanella sp.KX20019_Shewanella sp.KX20019_JK628_RS15595	Shewanella marisflavi strain EP1_CFF01_RS01170	Shewanella frigidimarina NCIMB 400_Sfri_3683	Shewanella sp. MR-4 _Shewmr4_3678	Shewanella oneidensis MR-1 dmsB	Shewanella sp. LZH-2 _JM642_14185	Shewanella sp.8A_M2897_RS06505	Shewanella xiamenensis NUITM-VS1_NUITMVS1_29530	Shewanella putrefaciens strain FDAARGOS_681_FOB89_20610	Shewanella sp.ISTPL2 CCLCJOKE_1_HUB64_RS13990	Shewanella psychromarinicola strain M2_Shewanella psychromarinicola strain M2_EGC80_RS06750	Shewanella sp.Actino-trap-3 _CXF80_RS15640	Shewanella sp. ARC9_LZ_GUY17_RS19095	Shewanella livingstonensis strain LMG 19866_EGC82_RS20510	Shewanella psychromarinicola strain M2_Shewanella psychromarinicola strain M2_EGC80_RS11435	Ferrimonas lipolytica strain S7_HER31_RS15970	Shewanella oneidensis MR-1 SO_4357	Shewanella sediminis HAW-EB3_Ssed_1308	Ferrimonas sp.SCSIO 43195_J8Z22_RS11610	Shewanella sediminis HAW-EB3_Ssed_2922	Shewanella sp.KX20019_Shewanella sp.KX20019_JK628_RS20555	Shewanella sediminis HAW-EB3_Ssed_0349	Shewanella frigidimarina NCIMB 400_Sfri_3127
Pseudomonas sp.SCT_BHD08_RS22420_idrB）		70.11	15.53	15.53	15.53	11.65	14.14	14.14	13.27	13.27	13.27	14.56	12.62	19.61	19.61	18.63	24.49	24.49	24.49	24.49	21.57	19.61	19.61	19.61	20.59	20.59	19.61	22.45	18.37	21.43	19.8	19.8	19.8	19.8	19.8	19.8	20.59	20.59	20.59	20.59	20.39	18	19.59	14.56	17.48	19.42	19.42	17.48	16.5
Denitromonas sp.IR12_I8J34_RS03785（idrB）	70.11		17.35	17.35	17.35	14.29	18.09	18.09	15.05	15.05	15.05	19.39	13.27	17.53	17.53	18.56	21.51	21.51	21.51	21.51	19.59	17.53	17.53	17.53	18.56	17.53	16.49	22.58	20.43	22.58	19.79	19.79	19.79	19.79	19.79	20.83	19.59	19.59	19.59	19.59	17.35	21.05	17.39	16.33	16.33	19.39	19.39	16.33	15.31
Shewanella enrypsychrophilus strain YLB-08_FM038_RS01530	15.53	17.35		100	100	66.36	59.71	59.71	62.75	62.75	61.76	51.42	50.48	55.02	55.02	53.11	56.1	56.1	56.1	56.1	55.02	54.07	54.07	54.07	55.02	55.5	54.07	56.1	58.05	54.15	55.29	55.29	55.29	55.29	55.29	55.29	53.11	53.11	53.59	54.07	51.9	49.76	50.98	53.81	59.05	56.67	57.14	58.57	59.05
Shewanella sp.YLB_09_FS418_RS01515	15.53	17.35	100		100	66.36	59.71	59.71	62.75	62.75	61.76	51.42	50.48	55.02	55.02	53.11	56.1	56.1	56.1	56.1	55.02	54.07	54.07	54.07	55.02	55.5	54.07	56.1	58.05	54.15	55.29	55.29	55.29	55.29	55.29	55.29	53.11	53.11	53.59	54.07	51.9	49.76	50.98	53.81	59.05	56.67	57.14	58.57	59.05
Shewanella sp.YLB_09_FS418_RS03135	15.53	17.35	100	100		66.36	59.71	59.71	62.75	62.75	61.76	51.42	50.48	55.02	55.02	53.11	56.1	56.1	56.1	56.1	55.02	54.07	54.07	54.07	55.02	55.5	54.07	56.1	58.05	54.15	55.29	55.29	55.29	55.29	55.29	55.29	53.11	53.11	53.59	54.07	51.9	49.76	50.98	53.81	59.05	56.67	57.14	58.57	59.05
Ferrimonas sp.SCSIO 43195_J8Z22_RS00575	11.65	14.29	66.36	66.36	66.36		58.25	58.25	60.29	60.29	60.29	54.25	52.86	53.59	53.59	54.55	51.71	52.2	52.2	52.2	54.07	54.07	54.07	54.07	53.59	53.11	53.11	52.68	55.61	58.05	57.21	57.69	57.69	57.69	56.73	56.73	55.5	55.5	55.02	55.5	49.05	44.88	50.98	56.19	53.81	54.29	54.29	54.29	54.76
Shewanella enrypsychrophilus strain YLB-08_FM038_RS23495	14.14	18.09	59.71	59.71	59.71	58.25		100	75.61	75.61	74.15	54.11	51.21	56.04	56.04	57.49	57.14	57.14	57.14	57.14	55.56	55.07	55.07	55.07	56.04	56.52	56.52	56.65	58.13	55.67	56.31	56.31	56.31	56.31	57.28	57.28	54.11	54.11	54.59	55.07	52.17	47.55	58.13	51.21	56.04	56.04	58.94	58.45	57.97
Shewanella sp.YLB_09_FS418_RS25025	14.14	18.09	59.71	59.71	59.71	58.25	100		75.61	75.61	74.15	54.11	51.21	56.04	56.04	57.49	57.14	57.14	57.14	57.14	55.56	55.07	55.07	55.07	56.04	56.52	56.52	56.65	58.13	55.67	56.31	56.31	56.31	56.31	57.28	57.28	54.11	54.11	54.59	55.07	52.17	47.55	58.13	51.21	56.04	56.04	58.94	58.45	57.97
Shewanella enrypsychrophilus strain YLB-08_FM038_RS23530	13.27	15.05	62.75	62.75	62.75	60.29	75.61	75.61		100	97.07	55.61	58.05	59.02	59.02	61.46	61.69	61.69	61.69	61.69	61.95	61.46	61.46	61.46	62.44	62.93	61.46	62.19	63.68	59.2	62.25	62.25	62.25	62.25	62.25	62.25	58.05	58.05	58.54	59.02	55.12	56.44	59.2	55.61	61.95	60.98	60.49	61.95	60.98
Shewanella sp.YLB_09_FS418_RS25060	13.27	15.05	62.75	62.75	62.75	60.29	75.61	75.61	100		97.07	55.61	58.05	59.02	59.02	61.46	61.69	61.69	61.69	61.69	61.95	61.46	61.46	61.46	62.44	62.93	61.46	62.19	63.68	59.2	62.25	62.25	62.25	62.25	62.25	62.25	58.05	58.05	58.54	59.02	55.12	56.44	59.2	55.61	61.95	60.98	60.49	61.95	60.98
Shewanella sediminis HAW-EB3_Ssed_0358	13.27	15.05	61.76	61.76	61.76	60.29	74.15	74.15	97.07	97.07		55.61	57.56	58.05	58.05	60	60.2	60.2	60.2	60.2	60.49	60.98	60.98	60.98	60.98	61.95	60.49	60.7	62.19	58.21	61.27	61.27	61.27	61.27	61.27	61.27	57.56	57.56	58.05	58.54	56.1	56.93	57.71	55.12	60.98	60	59.51	60.98	60
Ferrimonas balerica DSM 9799_Fbal_2475	14.56	19.39	51.42	51.42	51.42	54.25	54.11	54.11	55.61	55.61	55.61		59.24	55.71	55.71	57.14	56.31	56.8	56.31	56.31	57.62	58.57	58.57	58.57	58.1	56.19	57.14	57.77	57.28	59.22	60.29	60.29	60.29	60.29	59.33	59.33	55.71	55.71	56.67	56.19	55.45	52.43	54.63	57.82	61.14	57.82	58.29	59.24	58.29
Ferrimonas lipolytica strain S7_HER31_RS04975	12.62	13.27	50.48	50.48	50.48	52.86	51.21	51.21	58.05	58.05	57.56	59.24		57.62	57.62	58.57	56.8	57.28	57.28	57.28	57.62	58.57	58.57	58.57	58.1	56.67	56.19	59.22	59.22	59.71	59.33	59.81	59.81	59.81	59.33	59.81	57.62	57.62	58.57	58.1	61.14	54.85	55.61	59.72	56.4	56.4	55.92	56.87	55.45
Shewanella japonica strain KCTC 22435_SJ2017_RS00810	19.61	17.53	55.02	55.02	55.02	53.59	56.04	56.04	59.02	59.02	58.05	55.71	57.62		100	76.11	78.28	79.19	78.73	78.73	76.89	75.56	75.56	75.56	76.89	77.78	77.78	74.55	73.64	68.95	74.55	75	75	75	74.55	73.66	69.33	69.33	68.44	68	57.62	54.3	59.02	58.57	64.29	63.81	68.1	66.67	67.14
Shewanella sp. WPAGA9 _IGB07_RS19230	19.61	17.53	55.02	55.02	55.02	53.59	56.04	56.04	59.02	59.02	58.05	55.71	57.62	100		76.11	78.28	79.19	78.73	78.73	76.89	75.56	75.56	75.56	76.89	77.78	77.78	74.55	73.64	68.95	74.55	75	75	75	74.55	73.66	69.33	69.33	68.44	68	57.62	54.3	59.02	58.57	64.29	63.81	68.1	66.67	67.14
Shewanella sp.SUN WT4_FJQ87_RS02765	18.63	18.56	53.11	53.11	53.11	54.55	57.49	57.49	61.46	61.46	60	57.14	58.57	76.11	76.11		81	80.09	79.64	79.64	81.78	79.56	79.56	79.56	82.22	80	80.44	77.27	75.45	72.6	76.34	76.79	76.79	76.79	75.89	75	71.56	71.56	70.22	69.78	55.71	56.11	62.44	62.86	65.24	69.52	70	70	68.57
Shewanella schlegeliana strain JCM_JMA39_11561_RS09485	24.49	21.51	56.1	56.1	56.1	51.71	57.14	57.14	61.69	61.69	60.2	56.31	56.8	78.28	78.28	81		98.64	98.19	98.19	89.59	87.33	87.33	87.33	89.59	89.14	86.88	78.8	76.04	69.41	75.11	75.57	75.57	75.57	74.21	73.3	71.04	71.04	70.59	70.14	59.22	59.09	65.85	63.11	68.45	69.9	70.87	70.87	70.39
Shewanella fidelis ATCC-BAA-318 L884 DRAFT_scaffold 00001.1 _L884_RS0114165	24.49	21.51	56.1	56.1	56.1	52.2	57.14	57.14	61.69	61.69	60.2	56.8	57.28	79.19	79.19	80.09	98.64		99.55	99.55	89.59	88.24	88.24	88.24	89.59	89.14	87.78	78.34	76.5	69.86	75.57	76.02	76.02	76.02	74.66	73.76	71.04	71.04	70.59	70.14	59.22	59.09	65.37	63.11	67.96	69.42	70.39	70.39	69.9
Shewanella sp.MBTL60-112-B2_K5Q73_RS09515	24.49	21.51	56.1	56.1	56.1	52.2	57.14	57.14	61.69	61.69	60.2	56.31	57.28	78.73	78.73	79.64	98.19	99.55		100	89.14	88.69	88.69	88.69	89.14	89.59	87.33	77.88	76.5	70.32	75.11	75.57	75.57	75.57	74.21	73.76	70.59	70.59	70.14	69.68	59.22	59.09	65.37	62.62	67.96	68.93	69.9	69.9	69.42
Shewanella sp.MBTL60_112_B1_K5Q83_RS07015	24.49	21.51	56.1	56.1	56.1	52.2	57.14	57.14	61.69	61.69	60.2	56.31	57.28	78.73	78.73	79.64	98.19	99.55	100		89.14	88.69	88.69	88.69	89.14	89.59	87.33	77.88	76.5	70.32	75.11	75.57	75.57	75.57	74.21	73.76	70.59	70.59	70.14	69.68	59.22	59.09	65.37	62.62	67.96	68.93	69.9	69.9	69.42
Shewanella woodyi ATCC 51908_Swoo_0234	21.57	19.59	55.02	55.02	55.02	54.07	55.56	55.56	61.95	61.95	60.49	57.62	57.62	76.89	76.89	81.78	89.59	89.59	89.14	89.14		94.67	94.67	94.67	97.33	93.33	91.11	74.55	73.64	71.23	75.89	76.34	76.34	76.34	74.55	74.11	70.22	70.22	69.33	68.89	58.1	58.37	63.9	64.76	69.52	71.43	69.52	70	69.05
Shewanella enrypsychrophilus strain YLB-08_FM038_RS01265	19.61	17.53	54.07	54.07	54.07	54.07	55.07	55.07	61.46	61.46	60.98	58.57	58.57	75.56	75.56	79.56	87.33	88.24	88.69	88.69	94.67		100	100	97.33	92.44	89.33	73.18	72.27	70.78	75	75.45	75.45	75.45	73.66	73.66	68.89	68.89	68	67.56	58.57	57.47	62.44	64.29	68.57	70.48	68.1	68.57	67.62
Shewanella sp.YLB_09_FS418_RS01250	19.61	17.53	54.07	54.07	54.07	54.07	55.07	55.07	61.46	61.46	60.98	58.57	58.57	75.56	75.56	79.56	87.33	88.24	88.69	88.69	94.67	100		100	97.33	92.44	89.33	73.18	72.27	70.78	75	75.45	75.45	75.45	73.66	73.66	68.89	68.89	68	67.56	58.57	57.47	62.44	64.29	68.57	70.48	68.1	68.57	67.62
Shewanella sp.YLB_09_FS418_RS02870	19.61	17.53	54.07	54.07	54.07	54.07	55.07	55.07	61.46	61.46	60.98	58.57	58.57	75.56	75.56	79.56	87.33	88.24	88.69	88.69	94.67	100	100		97.33	92.44	89.33	73.18	72.27	70.78	75	75.45	75.45	75.45	73.66	73.66	68.89	68.89	68	67.56	58.57	57.47	62.44	64.29	68.57	70.48	68.1	68.57	67.62
Shewanella sediminis HAW-EB3_Ssed_0230	20.59	18.56	55.02	55.02	55.02	53.59	56.04	56.04	62.44	62.44	60.98	58.1	58.1	76.89	76.89	82.22	89.59	89.59	89.14	89.14	97.33	97.33	97.33	97.33		92.89	90.67	74.55	73.18	70.78	76.34	76.79	76.79	76.79	75	74.55	70.22	70.22	69.33	68.89	58.57	57.92	63.9	64.76	69.05	70	69.05	69.52	68.57
Shewanella piezotolerans WP3_SWP_RS15445	20.59	17.53	55.5	55.5	55.5	53.11	56.52	56.52	62.93	62.93	61.95	56.19	56.67	77.78	77.78	80	89.14	89.14	89.59	89.59	93.33	92.44	92.44	92.44	92.89		94.67	73.18	72.73	70.32	74.11	74.55	74.55	74.55	72.77	72.32	69.78	69.78	68.89	68.44	57.14	58.37	62.93	62.38	67.62	69.52	67.62	68.1	67.14
Shewanella sp.KX20019_Shewanella sp.KX20019_JK628_RS15595	19.61	16.49	54.07	54.07	54.07	53.11	56.52	56.52	61.46	61.46	60.49	57.14	56.19	77.78	77.78	80.44	86.88	87.78	87.33	87.33	91.11	89.33	89.33	89.33	90.67	94.67		73.64	72.73	69.86	72.77	73.21	73.21	73.21	72.77	71.88	69.33	69.33	68	67.56	56.19	57.01	62.44	62.86	66.67	68.57	69.05	68.57	67.62
Shewanella marisflavi strain EP1_CFF01_RS01170	22.45	22.58	56.1	56.1	56.1	52.68	56.65	56.65	62.19	62.19	60.7	57.77	59.22	74.55	74.55	77.27	78.8	78.34	77.88	77.88	74.55	73.18	73.18	73.18	74.55	73.18	73.64		87.27	72.69	76.26	76.71	76.71	76.71	77.63	77.17	71.36	71.36	71.36	70.91	56.8	56.68	62.38	64.08	64.56	66.99	69.42	69.42	68.93
Shewanella frigidimarina NCIMB 400_Sfri_3683	18.37	20.43	58.05	58.05	58.05	55.61	58.13	58.13	63.68	63.68	62.19	57.28	59.22	73.64	73.64	75.45	76.04	76.5	76.5	76.5	73.64	72.27	72.27	72.27	73.18	72.73	72.73	87.27		75.46	76.71	77.17	77.17	77.17	77.63	78.54	71.82	71.82	71.36	70.91	56.31	56.22	62.38	61.17	63.59	66.02	68.45	67.96	67.96
Shewanella sp. MR-4 _Shewmr4_3678	21.43	22.58	54.15	54.15	54.15	58.05	55.67	55.67	59.2	59.2	58.21	59.22	59.71	68.95	68.95	72.6	69.41	69.86	70.32	70.32	71.23	70.78	70.78	70.78	70.78	70.32	69.86	72.69	75.46		81.28	81.74	81.74	81.74	81.74	81.28	76.26	76.26	75.8	75.34	58.74	55.05	59.51	60.68	63.11	67.96	64.56	64.08	63.11
Shewanella oneidensis MR-1 dmsB	19.8	19.79	55.29	55.29	55.29	57.21	56.31	56.31	62.25	62.25	61.27	60.29	59.33	74.55	74.55	76.34	75.11	75.57	75.11	75.11	75.89	75	75	75	76.34	74.11	72.77	76.26	76.71	81.28		99.11	99.11	99.11	95.98	93.75	80.36	80.36	79.46	79.02	58.85	57.27	61.95	62.2	66.03	68.42	69.38	68.9	68.9
Shewanella sp. LZH-2 _JM642_14185	19.8	19.79	55.29	55.29	55.29	57.69	56.31	56.31	62.25	62.25	61.27	60.29	59.81	75	75	76.79	75.57	76.02	75.57	75.57	76.34	75.45	75.45	75.45	76.79	74.55	73.21	76.71	77.17	81.74	99.11		100	99.55	96.43	94.2	80.8	80.8	79.91	79.46	59.33	57.27	61.95	62.68	66.51	68.9	69.86	69.38	69.38
Shewanella sp.8A_M2897_RS06505	19.8	19.79	55.29	55.29	55.29	57.69	56.31	56.31	62.25	62.25	61.27	60.29	59.81	75	75	76.79	75.57	76.02	75.57	75.57	76.34	75.45	75.45	75.45	76.79	74.55	73.21	76.71	77.17	81.74	99.11	100		99.55	96.43	94.2	80.8	80.8	79.91	79.46	59.33	57.27	61.95	62.68	66.51	68.9	69.86	69.38	69.38
Shewanella xiamenensis NUITM-VS1_NUITMVS1_29530	19.8	19.79	55.29	55.29	55.29	57.69	56.31	56.31	62.25	62.25	61.27	60.29	59.81	75	75	76.79	75.57	76.02	75.57	75.57	76.34	75.45	75.45	75.45	76.79	74.55	73.21	76.71	77.17	81.74	99.11	99.55	99.55		96.43	94.2	80.8	80.8	79.91	79.46	59.33	57.27	61.95	62.68	66.51	68.9	69.86	69.38	69.38
Shewanella putrefaciens strain FDAARGOS_681_FOB89_20610	19.8	19.79	55.29	55.29	55.29	56.73	57.28	57.28	62.25	62.25	61.27	59.33	59.33	74.55	74.55	75.89	74.21	74.66	74.21	74.21	74.55	73.66	73.66	73.66	75	72.77	72.77	77.63	77.63	81.74	95.98	96.43	96.43	96.43		97.77	80.8	80.8	80.8	80.36	58.85	56.36	61.95	63.64	65.07	68.42	70.81	69.38	69.86
Shewanella sp.ISTPL2 CCLCJOKE_1_HUB64_RS13990	19.8	20.83	55.29	55.29	55.29	56.73	57.28	57.28	62.25	62.25	61.27	59.33	59.81	73.66	73.66	75	73.3	73.76	73.76	73.76	74.11	73.66	73.66	73.66	74.55	72.32	71.88	77.17	78.54	81.28	93.75	94.2	94.2	94.2	97.77		79.91	79.91	79.91	79.46	58.85	55.91	61.95	63.16	65.55	68.9	70.81	69.38	69.86
Shewanella psychromarinicola strain M2_EGC80_RS06750	20.59	19.59	53.11	53.11	53.11	55.5	54.11	54.11	58.05	58.05	57.56	55.71	57.62	69.33	69.33	71.56	71.04	71.04	70.59	70.59	70.22	68.89	68.89	68.89	70.22	69.78	69.33	71.36	71.82	76.26	80.36	80.8	80.8	80.8	80.8	79.91		100	92.89	92.44	60	53.39	60.49	60.48	62.38	67.14	65.24	64.29	64.76
Shewanella sp.Actino-trap-3 _CXF80_RS15640	20.59	19.59	53.11	53.11	53.11	55.5	54.11	54.11	58.05	58.05	57.56	55.71	57.62	69.33	69.33	71.56	71.04	71.04	70.59	70.59	70.22	68.89	68.89	68.89	70.22	69.78	69.33	71.36	71.82	76.26	80.36	80.8	80.8	80.8	80.8	79.91	100		92.89	92.44	60	53.39	60.49	60.48	62.38	67.14	65.24	64.29	64.76
Shewanella sp. ARC9_LZ_GUY17_RS19095	20.59	19.59	53.59	53.59	53.59	55.02	54.59	54.59	58.54	58.54	58.05	56.67	58.57	68.44	68.44	70.22	70.59	70.59	70.14	70.14	69.33	68	68	68	69.33	68.89	68	71.36	71.36	75.8	79.46	79.91	79.91	79.91	80.8	79.91	92.89	92.89		99.56	59.05	53.85	60.49	59.52	61.9	67.14	65.71	64.76	65.24
Shewanella livingstonensis strain LMG 19866_EGC82_RS20510	20.59	19.59	54.07	54.07	54.07	55.5	55.07	55.07	59.02	59.02	58.54	56.19	58.1	68	68	69.78	70.14	70.14	69.68	69.68	68.89	67.56	67.56	67.56	68.89	68.44	67.56	70.91	70.91	75.34	79.02	79.46	79.46	79.46	80.36	79.46	92.44	92.44	99.56		58.57	53.39	60	59.05	61.43	67.62	65.24	64.29	64.76
Shewanella psychromarinicola strain M2_Shewanella psychromarinicola strain M2_EGC80_RS11435	20.39	17.35	51.9	51.9	51.9	49.05	52.17	52.17	55.12	55.12	56.1	55.45	61.14	57.62	57.62	55.71	59.22	59.22	59.22	59.22	58.1	58.57	58.57	58.57	58.57	57.14	56.19	56.8	56.31	58.74	58.85	59.33	59.33	59.33	58.85	58.85	60	60	59.05	58.57		51.94	57.07	62.09	58.29	58.77	62.09	63.03	61.61
Ferrimonas lipolytica strain S7_HER31_RS15970	18	21.05	49.76	49.76	49.76	44.88	47.55	47.55	56.44	56.44	56.93	52.43	54.85	54.3	54.3	56.11	59.09	59.09	59.09	59.09	58.37	57.47	57.47	57.47	57.92	58.37	57.01	56.68	56.22	55.05	57.27	57.27	57.27	57.27	56.36	55.91	53.39	53.39	53.85	53.39	51.94		58.54	53.4	60.19	56.8	57.28	58.74	56.8
Shewanella oneidensis MR-1 SO_4357	19.59	17.39	50.98	50.98	50.98	50.98	58.13	58.13	59.2	59.2	57.71	54.63	55.61	59.02	59.02	62.44	65.85	65.37	65.37	65.37	63.9	62.44	62.44	62.44	63.9	62.93	62.44	62.38	62.38	59.51	61.95	61.95	61.95	61.95	61.95	61.95	60.49	60.49	60.49	60	57.07	58.54		57.56	61.95	61.46	62.93	63.41	62.93
Shewanella sediminis HAW-EB3_Ssed_1308	14.56	16.33	53.81	53.81	53.81	56.19	51.21	51.21	55.61	55.61	55.12	57.82	59.72	58.57	58.57	62.86	63.11	63.11	62.62	62.62	64.76	64.29	64.29	64.29	64.76	62.38	62.86	64.08	61.17	60.68	62.2	62.68	62.68	62.68	63.64	63.16	60.48	60.48	59.52	59.05	62.09	53.4	57.56		62.56	64.93	66.82	65.88	67.77
Ferrimonas sp.SCSIO 43195_J8Z22_RS11610	17.48	16.33	59.05	59.05	59.05	53.81	56.04	56.04	61.95	61.95	60.98	61.14	56.4	64.29	64.29	65.24	68.45	67.96	67.96	67.96	69.52	68.57	68.57	68.57	69.05	67.62	66.67	64.56	63.59	63.11	66.03	66.51	66.51	66.51	65.07	65.55	62.38	62.38	61.9	61.43	58.29	60.19	61.95	62.56		73.93	74.41	74.41	74.88
Shewanella sediminis HAW-EB3_Ssed_2922	19.42	19.39	56.67	56.67	56.67	54.29	56.04	56.04	60.98	60.98	60	57.82	56.4	63.81	63.81	69.52	69.9	69.42	68.93	68.93	71.43	70.48	70.48	70.48	70	69.52	68.57	66.99	66.02	67.96	68.42	68.9	68.9	68.9	68.42	68.9	67.14	67.14	67.14	67.62	58.77	56.8	61.46	64.93	73.93		81.52	82.94	81.04
Shewanella sp.KX20019_JK628_RS20555	19.42	19.39	57.14	57.14	57.14	54.29	58.94	58.94	60.49	60.49	59.51	58.29	55.92	68.1	68.1	70	70.87	70.39	69.9	69.9	69.52	68.1	68.1	68.1	69.05	67.62	69.05	69.42	68.45	64.56	69.38	69.86	69.86	69.86	70.81	70.81	65.24	65.24	65.71	65.24	62.09	57.28	62.93	66.82	74.41	81.52		95.26	94.31
Shewanella sediminis HAW-EB3_Ssed_0349	17.48	16.33	58.57	58.57	58.57	54.29	58.45	58.45	61.95	61.95	60.98	59.24	56.87	66.67	66.67	70	70.87	70.39	69.9	69.9	70	68.57	68.57	68.57	69.52	68.1	68.57	69.42	67.96	64.08	68.9	69.38	69.38	69.38	69.38	69.38	64.29	64.29	64.76	64.29	63.03	58.74	63.41	65.88	74.41	82.94	95.26		94.31
Shewanella frigidimarina NCIMB 400_Sfri_3127	16.5	15.31	59.05	59.05	59.05	54.76	57.97	57.97	60.98	60.98	60	58.29	55.45	67.14	67.14	68.57	70.39	69.9	69.42	69.42	69.05	67.62	67.62	67.62	68.57	67.14	67.62	68.93	67.96	63.11	68.9	69.38	69.38	69.38	69.86	69.86	64.76	64.76	65.24	64.76	61.61	56.8	62.93	67.77	74.88	81.04	94.31	94.31
Shewanella psychromarinicola strain M2_EGC80_RS00655	17.48	16.33	58.57	58.57	58.57	55.24	57.97	57.97	60.98	60.98	60	58.77	55.45	65.71	65.71	67.14	69.9	69.42	68.93	68.93	68.57	67.14	67.14	67.14	68.1	66.67	66.19	68.45	66.99	62.62	68.42	68.9	68.9	68.9	68.9	68.9	63.81	63.81	64.76	64.29	62.09	56.8	62.93	67.3	74.88	81.52	94.79	95.73	97.63
Shewanella sp.Actino-trap-3 _CXF80_RS10110	17.48	16.33	58.1	58.1	58.1	55.24	57.97	57.97	60.49	60.49	59.51	58.77	55.45	65.71	65.71	67.14	69.42	68.93	68.45	68.45	68.1	66.67	66.67	66.67	67.62	66.19	65.71	68.45	66.99	62.62	68.42	68.9	68.9	68.9	68.9	68.9	63.81	63.81	64.76	64.29	61.61	56.8	62.44	67.77	74.41	81.04	94.31	95.26	97.16
Ferrimonas lipolytica strain S7_HER31_RS14685	16.49	18.48	49.51	49.51	49.51	48.53	55.17	55.17	57.71	57.71	58.21	55.12	57.07	60.98	60.98	62.44	63.41	63.41	62.93	62.93	64.39	62.93	62.93	62.93	63.41	62.93	61.95	61.39	63.37	61.95	65.85	65.85	65.85	65.85	64.39	63.9	62.44	62.44	62.93	62.44	54.63	67.32	59.02	54.15	64.88	63.9	66.83	67.8	65.85
Ferrimonas balerica DSM 9799_Fbal_3622	18.56	17.39	54.9	54.9	54.9	53.43	60.1	60.1	61.19	61.19	59.7	58.54	56.59	66.83	66.83	70.73	72.2	72.2	71.71	71.71	72.2	69.27	69.27	69.27	71.71	71.22	70.24	69.8	69.31	67.8	69.27	69.27	69.27	69.27	68.29	68.29	65.37	65.37	64.88	64.39	55.61	68.78	64.39	60	71.22	70.24	70.24	72.68	70.24
Shewanella sediminis HAW-EB3_Ssed_1405	17.53	19.57	52.94	52.94	52.94	50.49	55.67	55.67	62.19	62.19	62.19	57.56	58.05	63.9	63.9	66.83	64.88	65.37	65.37	65.37	66.83	66.34	66.34	66.34	65.85	66.34	64.88	66.34	65.35	64.88	66.83	66.83	66.83	66.83	65.85	66.34	63.9	63.9	64.39	63.9	58.54	66.83	62.44	57.56	66.83	66.83	64.88	66.83	64.88
[truncated: 5 more columns]
