# Supplementary material for: Global occurrence of the bacteria with capability for extracellular reduction of iodate
Source: Front Microbiol. 2022 Nov 25;13:1070601. doi: 10.3389/fmicb.2022.1070601 (PMC9732548; doi:10.3389/fmicb.2022.1070601)
Supplement: Supplementary file 4 [file Table_4.XLSX]

## Sheet: Sheet1
	Sideroxysans lithotrophicus ES-1 Slit_2497_mtoA_	Rhodopseudomonas palustris TIE-1 Rpal_0817_pioA_	Ferrimonas sp.SCSIO 43195 J8Z22_RS00590	Shewanella sediminis HAW-EB3 Ssed_0361	Shewanella enrypsychrophilus strain YLB-08 FM038_RS01545	Shewanella enrypsychrophilus strain YLB-08 FM038_RS23515	Shewanella sp.YLB_09 FS418_RS01530	Shewanella sp.YLB_09 FS418_RS03150	Shewanella sp.YLB_09 FS418_RS25045	Shewanella enrypsychrophilus strain YLB-08 FM038_RS23480	Shewanella sp.YLB_09 FS418_RS25010	Shewanella oneidensis MR-1 SO_4360	Ferrimonas sp.SCSIO 43195 J8Z22_RS11595	Shewanella psychromarinicola strain M2 EGC80_RS11450	Shewanella sp. MR-4 Shewmr4_3675	Shewanella oneidensis MR-1 dmsE	Shewanella xiamenensis NUITM-VS1 Shewanella xiamenensis NUITM-VS1 NUITMVS1_29560	Shewanella sp. LZH-2 Shewanella sp. LZH-2 JM642_14200	Shewanella sp.8A M2897_RS06490	Shewanella putrefaciens strain FDAARGOS_681 FOB89_20625	Shewanella sp.ISTPL2 CCLCJOKE_1 Shewanella sp.ISTPL2 CCLCJOKE_1 HUB64_RS14005	Shewanella sp.SUN WT4 FJQ87_RS02750	Shewanella piezotolerans WP3 SWP_RS15460	Shewanella sp.KX20019 JK628_RS15610	Shewanella fidelis ATCC-BAA-318 L884 DRAFT_scaffold 00001.1 _L884_RS0114150	Shewanella sp.MBTL60-112-B2 K5Q73_RS09530	Shewanella sp.MBTL60_112_B1 K5Q83_RS07000	Shewanella schlegeliana strain JCM JMA39_RS09500	Shewanella japonica strain KCTC 22435 SJ2017_RS00825	Shewanella sp. WPAGA9 IGB07_RS19245	Shewanella marisflavi strain EP1 CFF01_RS01185	Shewanella livingstonensis strain LMG 19866 EGC82_RS20525	Shewanella psychromarinicola strain M2 EGC80_RS06735	Shewanella sp.Actino-trap-3 CXF80_RS15625	Shewanella sp. ARC9_LZ GUY17_RS19110	Shewanella frigidimarina NCIMB 400 Sfri_3686	Shewanella sediminis HAW-EB3 Ssed_2925	Shewanella psychromarinicola strain M2 EGC80_RS00670	Shewanella frigidimarina NCIMB 400 Sfri_3130	Shewanella sp.Actino-trap-3 CXF80_RS10125	Shewanella sediminis HAW-EB3 Ssed_0352	Shewanella sp.KX20019 JK628_RS20540	Shewanella sediminis HAW-EB3 Ssed_1402	Shewanella woodyi ATCC 51908 Swoo_0231	Shewanella enrypsychrophilus strain YLB-08 FM038_RS01250	Shewanella sp.YLB_09 FS418_RS01235	Shewanella sp.YLB_09 FS418_RS02855	Shewanella sediminis HAW-EB3 Ssed_0227	Shewanella sp.ISTPL2 CCLCJOKE_1 Shewanella sp.ISTPL2 CCLCJOKE_1 HUB64_RS04630
Sideroxysans lithotrophicus ES-1 Slit_2497_mtoA_		35.05	35.85	35.93	36.67	36.67	36.67	36.67	36.67	37.04	37.04	36.82	36.3	33.99	37.79	36.96	42.31	36.3	36.3	36.75	36.96	33.33	35.31	36.63	36.63	35.64	35.64	36.3	35.43	35.43	36.09	36.09	35.1	35.1	35.1	35.43	37.62	34.98	34.98	34.65	34.98	35.31	34.65	33.99	32.34	32.34	32.34	33	37.54
Rhodopseudomonas palustris TIE-1 Rpal_0817_pioA_	35.05		32.84	32.97	32.61	32.61	32.61	32.61	32.61	32.97	32.97	32.53	35.59	34.34	35.12	36.63	44.17	36.63	36.96	35.76	35.91	37.38	36.21	36.7	37.04	35.71	35.71	36.36	37.21	37.21	35	36.67	38	38	36.33	36.67	36.67	37.09	37.09	36.42	36.09	36.09	35.22	35.88	35.88	35.88	35.88	35.55	34.75
Ferrimonas sp.SCSIO 43195 J8Z22_RS00590	35.85	32.84		66.55	67.26	67.26	67.26	67.26	67.26	66.19	66.19	49.43	50.55	50.37	46.18	46.21	50.28	46.57	46.57	44.77	45.59	47.48	48.53	49.08	51.29	49.1	49.1	50.18	46.55	46.55	50.36	47.08	48.18	48.18	50.73	50.73	47.45	48.55	48.55	48.55	48.19	48.19	50.55	52	50.55	50.55	50.55	51.27	48
Shewanella sediminis HAW-EB3 Ssed_0361	35.93	32.97	66.55		94.06	94.06	94.06	94.06	94.06	94.41	94.41	52.24	50.72	52.36	51.61	52.48	55.14	52.84	52.84	51.42	51.99	51.24	50.54	52.17	52.9	52.11	52.11	52.54	50	50	51.97	51.97	51.97	51.97	53.41	52.69	50.18	52.67	52.31	53.38	53.38	53.02	53.21	55.71	53.21	53.21	53.21	52.5	52.14
Shewanella enrypsychrophilus strain YLB-08 FM038_RS01545	36.67	32.61	67.26	94.06		100	100	100	100	97.9	97.9	52.24	50.36	52.36	50.18	51.77	52.97	51.42	51.42	51.06	50.9	49.82	49.82	50.72	52.17	50.7	50.7	51.81	48.57	48.57	51.25	52.33	51.61	51.61	53.05	52.33	49.82	52.31	52.67	53.02	53.02	52.67	53.21	55.71	52.86	52.86	52.86	52.5	52.14
Shewanella enrypsychrophilus strain YLB-08 FM038_RS23515	36.67	32.61	67.26	94.06	100		100	100	100	97.9	97.9	52.24	50.36	52.36	50.18	51.77	52.97	51.42	51.42	51.06	50.9	49.82	49.82	50.72	52.17	50.7	50.7	51.81	48.57	48.57	51.25	52.33	51.61	51.61	53.05	52.33	49.82	52.31	52.67	53.02	53.02	52.67	53.21	55.71	52.86	52.86	52.86	52.5	52.14
Shewanella sp.YLB_09 FS418_RS01530	36.67	32.61	67.26	94.06	100	100		100	100	97.9	97.9	52.24	50.36	52.36	50.18	51.77	52.97	51.42	51.42	51.06	50.9	49.82	49.82	50.72	52.17	50.7	50.7	51.81	48.57	48.57	51.25	52.33	51.61	51.61	53.05	52.33	49.82	52.31	52.67	53.02	53.02	52.67	53.21	55.71	52.86	52.86	52.86	52.5	52.14
Shewanella sp.YLB_09 FS418_RS03150	36.67	32.61	67.26	94.06	100	100	100		100	97.9	97.9	52.24	50.36	52.36	50.18	51.77	52.97	51.42	51.42	51.06	50.9	49.82	49.82	50.72	52.17	50.7	50.7	51.81	48.57	48.57	51.25	52.33	51.61	51.61	53.05	52.33	49.82	52.31	52.67	53.02	53.02	52.67	53.21	55.71	52.86	52.86	52.86	52.5	52.14
Shewanella sp.YLB_09 FS418_RS25045	36.67	32.61	67.26	94.06	100	100	100	100		97.9	97.9	52.24	50.36	52.36	50.18	51.77	52.97	51.42	51.42	51.06	50.9	49.82	49.82	50.72	52.17	50.7	50.7	51.81	48.57	48.57	51.25	52.33	51.61	51.61	53.05	52.33	49.82	52.31	52.67	53.02	53.02	52.67	53.21	55.71	52.86	52.86	52.86	52.5	52.14
Shewanella enrypsychrophilus strain YLB-08 FM038_RS23480	37.04	32.97	66.19	94.41	97.9	97.9	97.9	97.9	97.9		100	52.24	50.72	52.36	50.54	52.13	53.51	51.77	51.77	51.06	50.9	50.18	49.82	51.09	52.17	51.06	51.06	52.17	48.57	48.57	51.61	51.97	51.61	51.61	53.05	52.33	50.18	52.67	53.02	53.38	53.02	52.67	52.5	55	52.5	52.5	52.5	51.79	52.86
Shewanella sp.YLB_09 FS418_RS25010	37.04	32.97	66.19	94.41	97.9	97.9	97.9	97.9	97.9	100		52.24	50.72	52.36	50.54	52.13	53.51	51.77	51.77	51.06	50.9	50.18	49.82	51.09	52.17	51.06	51.06	52.17	48.57	48.57	51.61	51.97	51.61	51.61	53.05	52.33	50.18	52.67	53.02	53.38	53.02	52.67	52.5	55	52.5	52.5	52.5	51.79	52.86
Shewanella oneidensis MR-1 SO_4360	36.82	32.53	49.43	52.24	52.24	52.24	52.24	52.24	52.24	52.24	52.24		52.67	52.82	50.84	47.51	49.28	48.5	48.17	48.67	48.84	49.5	49.17	49.17	48.84	48.84	48.84	48.84	47	47	49.67	50	48.67	48.67	48	48	48.17	47.51	47.84	47.84	47.84	47.51	48.5	50.5	48.5	48.5	48.5	48.5	46.46
Ferrimonas sp.SCSIO 43195 J8Z22_RS11595	36.3	35.59	50.55	50.72	50.36	50.36	50.36	50.36	50.36	50.72	50.72	52.67		55.99	59.48	57.74	58.37	57.42	57.42	56.96	55.81	58.71	59.03	57.74	58.71	59.35	59.35	58.39	58.25	58.25	59.74	58.44	59.09	59.09	59.42	60.06	60.97	61.61	61.61	61.61	61.29	61.94	60.97	59.68	60	60	60	59.68	58.69
Shewanella psychromarinicola strain M2 EGC80_RS11450	33.99	34.34	50.37	52.36	52.36	52.36	52.36	52.36	52.36	52.36	52.36	52.82	55.99		61.89	63.34	66.51	63.02	63.02	62.26	62.38	61.86	61.54	62.7	64.63	63.46	63.46	63.67	60.32	60.32	62.9	64.19	63.55	63.55	63.87	64.19	61.41	64.31	64.31	64.31	63.99	63.99	62.38	62.7	63.34	63.34	63.34	63.99	51.14
Shewanella sp. MR-4 Shewmr4_3675	37.79	35.12	46.18	51.61	50.18	50.18	50.18	50.18	50.18	50.54	50.54	50.84	59.48	61.89		77.71	82.78	78.34	78.03	77.64	76.38	66.88	66.56	67.53	67.21	66.56	66.56	66.56	69.13	69.13	67.74	68.39	65.81	65.81	67.42	67.74	64.63	66.99	66.35	66.03	65.38	65.71	66.35	67.63	67.63	67.63	67.63	67.31	58.5
Shewanella oneidensis MR-1 dmsE	36.96	36.63	46.21	52.48	51.77	51.77	51.77	51.77	51.77	52.13	52.13	47.51	57.74	63.34	77.71		98.56	97.17	97.17	88.33	86.58	68.24	67.63	69.23	68.59	67.92	67.92	68.27	68.89	68.89	65.61	67.52	67.2	67.2	66.88	66.56	63.81	68.04	67.09	67.09	66.77	67.09	66.46	68.35	66.77	66.77	66.77	66.77	57.42
Shewanella xiamenensis NUITM-VS1 Shewanella xiamenensis NUITM-VS1 NUITMVS1_29560	42.31	44.17	50.28	55.14	52.97	52.97	52.97	52.97	52.97	53.51	53.51	49.28	58.37	66.51	82.78	98.56		99.52	99.04	91.83	91.87	73.21	71.77	72.25	71.77	71.29	71.29	70.81	75.6	75.6	70.81	72.25	73.21	73.21	72.25	72.25	69.38	72.25	71.77	70.81	71.29	71.29	71.29	72.25	71.29	71.29	71.29	71.29	57.89
Shewanella sp. LZH-2 Shewanella sp. LZH-2 JM642_14200	36.3	36.63	46.57	52.84	51.42	51.42	51.42	51.42	51.42	51.77	51.77	48.5	57.42	63.02	78.34	97.17	99.52		99.69	88.33	85.94	68.24	67.95	69.55	68.59	67.92	67.92	68.27	68.57	68.57	64.97	67.2	66.56	66.56	66.24	65.92	63.17	67.41	66.46	66.46	66.14	66.46	65.82	67.41	66.46	66.46	66.46	66.14	58.06
Shewanella sp.8A M2897_RS06490	36.3	36.96	46.57	52.84	51.42	51.42	51.42	51.42	51.42	51.77	51.77	48.17	57.42	63.02	78.03	97.17	99.04	99.69		88.64	85.62	68.24	67.95	69.55	68.59	67.92	67.92	68.27	68.57	68.57	64.97	67.2	66.56	66.56	66.24	65.92	63.17	67.72	66.77	66.77	66.46	66.77	65.82	67.41	66.46	66.46	66.46	66.14	57.74
Shewanella putrefaciens strain FDAARGOS_681 FOB89_20625	36.75	35.76	44.77	51.42	51.06	51.06	51.06	51.06	51.06	51.06	51.06	48.67	56.96	62.26	77.64	88.33	91.83	88.33	88.64		92.63	66.88	66.56	67.2	66.24	65.93	65.93	65.92	67.52	67.52	66.13	66.77	65.5	65.5	65.18	64.86	64.01	67.94	66.98	66.98	67.3	67.62	66.35	68.89	66.98	66.98	66.98	66.03	57.93
Shewanella sp.ISTPL2 CCLCJOKE_1 Shewanella sp.ISTPL2 CCLCJOKE_1 HUB64_RS14005	36.96	35.91	45.59	51.99	50.9	50.9	50.9	50.9	50.9	50.9	50.9	48.84	55.81	62.38	76.38	86.58	91.87	85.94	85.62	92.63		68.37	66.67	66.67	66.03	66.45	66.45	65.71	68.81	68.81	67.74	68.06	67.1	67.1	66.77	66.45	65.38	68.27	67.31	67.31	67.95	67.95	67.31	67.95	68.27	68.27	68.27	67.63	56.49
Shewanella sp.SUN WT4 FJQ87_RS02750	33.33	37.38	47.48	51.24	49.82	49.82	49.82	49.82	49.82	50.18	50.18	49.5	58.71	61.86	66.88	68.24	73.21	68.24	68.24	66.88	68.37		77.32	75.64	75.96	74.92	74.92	75.96	74.6	74.6	69.11	73.25	73.25	73.25	72.93	73.57	69.21	72.24	71.29	71.61	71.92	71.29	71.52	73.73	73.42	73.42	73.42	72.47	58.2
Shewanella piezotolerans WP3 SWP_RS15460	35.31	36.21	48.53	50.54	49.82	49.82	49.82	49.82	49.82	49.82	49.82	49.17	59.03	61.54	66.56	67.63	71.77	67.95	67.95	66.56	66.67	77.32		88.78	87.18	86.12	86.12	84.94	70.74	70.74	71.61	70.97	68.71	68.71	70.65	70	69.23	69.87	68.91	69.55	70.19	69.87	70.19	70.51	71.79	71.79	71.79	71.79	54.81
Shewanella sp.KX20019 JK628_RS15610	36.63	36.7	49.08	52.17	50.72	50.72	50.72	50.72	50.72	51.09	51.09	49.17	57.74	62.7	67.53	69.23	72.25	69.55	69.55	67.2	66.67	75.64	88.78		89.74	90.71	90.71	87.18	71.38	71.38	69.35	72.58	66.77	66.77	70.32	70.32	67.31	69.23	68.27	68.91	69.55	69.23	68.59	70.83	70.19	70.19	70.19	71.15	57
Shewanella fidelis ATCC-BAA-318 L884 DRAFT_scaffold 00001.1 _L884_RS0114150	36.63	37.04	51.29	52.9	52.17	52.17	52.17	52.17	52.17	52.17	52.17	48.84	58.71	64.63	67.21	68.59	71.77	68.59	68.59	66.24	66.03	75.96	87.18	89.74		96.47	96.47	96.15	70.1	70.1	70.97	72.9	67.42	67.42	71.94	72.26	68.59	71.15	70.19	70.83	70.83	70.83	70.19	71.47	72.44	72.44	72.44	72.12	55.7
Shewanella sp.MBTL60-112-B2 K5Q73_RS09530	35.64	35.71	49.1	52.11	50.7	50.7	50.7	50.7	50.7	51.06	51.06	48.84	59.35	63.46	66.56	67.92	71.29	67.92	67.92	65.93	66.45	74.92	86.12	90.71	96.47		100	96.15	70.16	70.16	70.7	72.61	67.2	67.2	71.34	71.34	67.62	69.62	68.67	69.3	69.94	69.94	68.35	71.2	71.2	71.2	71.2	70.89	54.11
Shewanella sp.MBTL60_112_B1 K5Q83_RS07000	35.64	35.71	49.1	52.11	50.7	50.7	50.7	50.7	50.7	51.06	51.06	48.84	59.35	63.46	66.56	67.92	71.29	67.92	67.92	65.93	66.45	74.92	86.12	90.71	96.47	100		96.15	70.16	70.16	70.7	72.61	67.2	67.2	71.34	71.34	67.62	69.62	68.67	69.3	69.94	69.94	68.35	71.2	71.2	71.2	71.2	70.89	54.11
Shewanella schlegeliana strain JCM JMA39_RS09500	36.3	36.36	50.18	52.54	51.81	51.81	51.81	51.81	51.81	52.17	52.17	48.84	58.39	63.67	66.56	68.27	70.81	68.27	68.27	65.92	65.71	75.96	84.94	87.18	96.15	96.15	96.15		68.81	68.81	69.35	71.29	68.71	68.71	70.65	70.97	66.99	69.87	68.91	69.23	69.23	69.23	67.95	70.19	70.51	70.51	70.51	70.19	55.05
Shewanella japonica strain KCTC 22435 SJ2017_RS00825	35.43	37.21	46.55	50	48.57	48.57	48.57	48.57	48.57	48.57	48.57	47	58.25	60.32	69.13	68.89	75.6	68.57	68.57	67.52	68.81	74.6	70.74	71.38	70.1	70.16	70.16	68.81		100	74.84	78.03	73.25	73.25	79.3	78.66	68.79	73.97	73.02	73.02	74.29	72.7	74.92	76.83	77.46	77.46	77.46	77.78	59.28
Shewanella sp. WPAGA9 IGB07_RS19245	35.43	37.21	46.55	50	48.57	48.57	48.57	48.57	48.57	48.57	48.57	47	58.25	60.32	69.13	68.89	75.6	68.57	68.57	67.52	68.81	74.6	70.74	71.38	70.1	70.16	70.16	68.81	100		74.84	78.03	73.25	73.25	79.3	78.66	68.79	73.97	73.02	73.02	74.29	72.7	74.92	76.83	77.46	77.46	77.46	77.78	59.28
Shewanella marisflavi strain EP1 CFF01_RS01185	36.09	35	50.36	51.97	51.25	51.25	51.25	51.25	51.25	51.61	51.61	49.67	59.74	62.9	67.74	65.61	70.81	64.97	64.97	66.13	67.74	69.11	71.61	69.35	70.97	70.7	70.7	69.35	74.84	74.84		74.52	71.34	71.34	78.66	78.34	70.61	72.29	71.66	71.34	71.97	71.02	71.66	77.39	78.66	78.66	78.66	77.71	58.5
Shewanella livingstonensis strain LMG 19866 EGC82_RS20525	36.09	36.67	47.08	51.97	52.33	52.33	52.33	52.33	52.33	51.97	51.97	50	58.44	64.19	68.39	67.52	72.25	67.2	67.2	66.77	68.06	73.25	70.97	72.58	72.9	72.61	72.61	71.29	78.03	78.03	74.52		75.8	75.8	80.25	78.66	68.37	74.52	74.52	73.89	74.2	73.25	72.29	74.84	74.84	74.84	74.84	74.84	59.48
Shewanella psychromarinicola strain M2 EGC80_RS06735	35.1	38	48.18	51.97	51.61	51.61	51.61	51.61	51.61	51.61	51.61	48.67	59.09	63.55	65.81	67.2	73.21	66.56	66.56	65.5	67.1	73.25	68.71	66.77	67.42	67.2	67.2	68.71	73.25	73.25	71.34	75.8		100	83.76	82.48	69.33	72.29	71.34	71.34	72.29	71.66	72.93	73.25	74.52	74.52	74.52	75.48	56.54
Shewanella sp.Actino-trap-3 CXF80_RS15625	35.1	38	48.18	51.97	51.61	51.61	51.61	51.61	51.61	51.61	51.61	48.67	59.09	63.55	65.81	67.2	73.21	66.56	66.56	65.5	67.1	73.25	68.71	66.77	67.42	67.2	67.2	68.71	73.25	73.25	71.34	75.8	100		83.76	82.48	69.33	72.29	71.34	71.34	72.29	71.66	72.93	73.25	74.52	74.52	74.52	75.48	56.54
Shewanella sp. ARC9_LZ GUY17_RS19110	35.1	36.33	50.73	53.41	53.05	53.05	53.05	53.05	53.05	53.05	53.05	48	59.42	63.87	67.42	66.88	72.25	66.24	66.24	65.18	66.77	72.93	70.65	70.32	71.94	71.34	71.34	70.65	79.3	79.3	78.66	80.25	83.76	83.76		96.82	70.93	74.52	73.57	73.57	73.89	72.93	75.16	77.39	78.03	78.03	78.03	78.34	58.82
Shewanella frigidimarina NCIMB 400 Sfri_3686	35.43	36.67	50.73	52.69	52.33	52.33	52.33	52.33	52.33	52.33	52.33	48	60.06	64.19	67.74	66.56	72.25	65.92	65.92	64.86	66.45	73.57	70	70.32	72.26	71.34	71.34	70.97	78.66	78.66	78.34	78.66	82.48	82.48	96.82		70.61	74.52	73.57	73.57	73.89	72.93	75.16	77.71	78.66	78.66	78.66	79.3	58.17
Shewanella sediminis HAW-EB3 Ssed_2925	37.62	36.67	47.45	50.18	49.82	49.82	49.82	49.82	49.82	50.18	50.18	48.17	60.97	61.41	64.63	63.81	69.38	63.17	63.17	64.01	65.38	69.21	69.23	67.31	68.59	67.62	67.62	66.99	68.79	68.79	70.61	68.37	69.33	69.33	70.93	70.61		75.87	75.24	75.87	75.87	75.87	71.43	70.48	70.16	70.16	70.16	70.48	56.49
Shewanella psychromarinicola strain M2 EGC80_RS00670	34.98	37.09	48.55	52.67	52.31	52.31	52.31	52.31	52.31	52.67	52.67	47.51	61.61	64.31	66.99	68.04	72.25	67.41	67.72	67.94	68.27	72.24	69.87	69.23	71.15	69.62	69.62	69.87	73.97	73.97	72.29	74.52	72.29	72.29	74.52	74.52	75.87		98.74	98.42	95.27	94.64	75	75.63	77.22	77.22	77.22	76.27	60.71
Shewanella frigidimarina NCIMB 400 Sfri_3130	34.98	37.09	48.55	52.31	52.67	52.67	52.67	52.67	52.67	53.02	53.02	47.84	61.61	64.31	66.35	67.09	71.77	66.46	66.77	66.98	67.31	71.29	68.91	68.27	70.19	68.67	68.67	68.91	73.02	73.02	71.66	74.52	71.34	71.34	73.57	73.57	75.24	98.74		98.42	94.32	94.01	74.05	75	76.58	76.58	76.58	75.63	60.06
Shewanella sp.Actino-trap-3 CXF80_RS10125	34.65	36.42	48.55	53.38	53.02	53.02	53.02	53.02	53.02	53.38	53.38	47.84	61.61	64.31	66.03	67.09	70.81	66.46	66.77	66.98	67.31	71.61	69.55	68.91	70.83	69.3	69.3	69.23	73.02	73.02	71.34	73.89	71.34	71.34	73.57	73.57	75.87	98.42	98.42		95.27	94.95	74.37	75	76.58	76.58	76.58	75.63	60.06
Shewanella sediminis HAW-EB3 Ssed_0352	34.98	36.09	48.19	53.38	53.02	53.02	53.02	53.02	53.02	53.02	53.02	47.84	61.29	63.99	65.38	66.77	71.29	66.14	66.46	67.3	67.95	71.92	70.19	69.55	70.83	69.94	69.94	69.23	74.29	74.29	71.97	74.2	72.29	72.29	73.89	73.89	75.87	95.27	94.32	95.27		97.16	75	74.68	76.9	76.9	76.9	76.27	61.04
Shewanella sp.KX20019 JK628_RS20540	35.31	36.09	48.19	53.02	52.67	52.67	52.67	52.67	52.67	52.67	52.67	47.51	61.94	63.99	65.71	67.09	71.29	66.46	66.77	67.62	67.95	71.29	69.87	69.23	70.83	69.94	69.94	69.23	72.7	72.7	71.02	73.25	71.66	71.66	72.93	72.93	75.87	94.64	94.01	94.95	97.16		74.05	73.73	76.27	76.27	76.27	75.63	61.04
Shewanella sediminis HAW-EB3 Ssed_1402	34.65	35.22	50.55	53.21	53.21	53.21	53.21	53.21	53.21	52.5	52.5	48.5	60.97	62.38	66.35	66.46	71.29	65.82	65.82	66.35	67.31	71.52	70.19	68.59	70.19	68.35	68.35	67.95	74.92	74.92	71.66	72.29	72.93	72.93	75.16	75.16	71.43	75	74.05	74.37	75	74.05		75.32	80.06	80.06	80.06	80.06	58.77
Shewanella woodyi ATCC 51908 Swoo_0231	33.99	35.88	52	55.71	55.71	55.71	55.71	55.71	55.71	55	55	50.5	59.68	62.7	67.63	68.35	72.25	67.41	67.41	68.89	67.95	73.73	70.51	70.83	71.47	71.2	71.2	70.19	76.83	76.83	77.39	74.84	73.25	73.25	77.39	77.71	70.48	75.63	75	75	74.68	73.73	75.32		86.39	86.39	86.39	83.86	58.12
Shewanella enrypsychrophilus strain YLB-08 FM038_RS01250	32.34	35.88	50.55	53.21	52.86	52.86	52.86	52.86	52.86	52.5	52.5	48.5	60	63.34	67.63	66.77	71.29	66.46	66.46	66.98	68.27	73.42	71.79	70.19	72.44	71.2	71.2	70.51	77.46	77.46	78.66	74.84	74.52	74.52	78.03	78.66	70.16	77.22	76.58	76.58	76.9	76.27	80.06	86.39		100	100	90.51	58.12
Shewanella sp.YLB_09 FS418_RS01235	32.34	35.88	50.55	53.21	52.86	52.86	52.86	52.86	52.86	52.5	52.5	48.5	60	63.34	67.63	66.77	71.29	66.46	66.46	66.98	68.27	73.42	71.79	70.19	72.44	71.2	71.2	70.51	77.46	77.46	78.66	74.84	74.52	74.52	78.03	78.66	70.16	77.22	76.58	76.58	76.9	76.27	80.06	86.39	100		100	90.51	58.12
Shewanella sp.YLB_09 FS418_RS02855	32.34	35.88	50.55	53.21	52.86	52.86	52.86	52.86	52.86	52.5	52.5	48.5	60	63.34	67.63	66.77	71.29	66.46	66.46	66.98	68.27	73.42	71.79	70.19	72.44	71.2	71.2	70.51	77.46	77.46	78.66	74.84	74.52	74.52	78.03	78.66	70.16	77.22	76.58	76.58	76.9	76.27	80.06	86.39	100	100		90.51	58.12
Shewanella sediminis HAW-EB3 Ssed_0227	33	35.55	51.27	52.5	52.5	52.5	52.5	52.5	52.5	51.79	51.79	48.5	59.68	63.99	67.31	66.77	71.29	66.14	66.14	66.03	67.63	72.47	71.79	71.15	72.12	70.89	70.89	70.19	77.78	77.78	77.71	74.84	75.48	75.48	78.34	79.3	70.48	76.27	75.63	75.63	76.27	75.63	80.06	83.86	90.51	90.51	90.51		57.79
Shewanella sp.ISTPL2 CCLCJOKE_1 Shewanella sp.ISTPL2 CCLCJOKE_1 HUB64_RS04630	37.54	34.75	48	52.14	52.14	52.14	52.14	52.14	52.14	52.86	52.86	46.46	58.69	51.14	58.5	57.42	57.89	58.06	57.74	57.93	56.49	58.2	54.81	57	55.7	54.11	54.11	55.05	59.28	59.28	58.5	59.48	56.54	56.54	58.82	58.17	56.49	60.71	60.06	60.06	61.04	61.04	58.77	58.12	58.12	58.12	58.12	57.79
Shewanella oneidensis MR-1 mtrD	36.54	35.18	48.01	51.77	51.06	51.06	51.06	51.06	51.06	52.13	52.13	46.46	59.67	51.47	58.12	56.41	56.46	57.05	56.73	56.27	55.84	58.15	54.81	56.03	55.37	54.09	54.09	54.72	59.22	59.22	58.77	59.42	57.79	57.79	58.77	58.12	57.1	59.68	59.03	59.03	60	60.32	58.71	58.39	58.39	58.39	58.39	57.1	89.97
Shewanella xiamenensis NUITM-VS1 Shewanella xiamenensis NUITM-VS1 NUITMVS1_26630	36.54	35.08	48.36	52.5	52.14	52.14	52.14	52.14	52.14	52.86	52.86	46.46	58.69	51.47	57.52	57.1	56.94	57.74	57.42	56.63	56.17	58.52	55.13	56.35	55.7	54.43	54.43	55.05	58.96	58.96	58.82	60.13	57.52	57.52	58.82	58.17	56.17	60.06	59.42	59.42	60.06	60.71	58.44	58.12	59.09	59.09	59.09	57.47	90.6
Shewanella sp. MR-4 Shewmr4_2506	36.88	35.18	48.01	51.77	51.06	51.06	51.06	51.06	51.06	51.77	51.77	46.46	59.34	51.47	57.47	57.05	57.42	57.69	57.37	56.91	56.82	58.15	55.13	56.03	55.37	53.77	53.77	54.72	59.22	59.22	59.09	59.74	57.47	57.47	58.77	58.12	56.45	59.68	59.03	59.03	60	60.32	59.03	57.42	58.71	58.71	58.71	57.1	90.6
Shewanella sp. LZH-2 Shewanella sp. LZH-2 JM642_RS12730	36.88	34.85	48.01	52.13	51.77	51.77	51.77	51.77	51.77	52.48	52.48	46.46	59.02	51.47	57.47	57.37	57.42	58.01	57.69	56.91	56.82	58.47	55.45	56.35	55.7	54.09	54.09	55.05	59.22	59.22	59.42	59.74	57.47	57.47	58.77	58.12	56.45	59.68	59.03	59.03	60	60.32	58.71	57.74	59.03	59.03	59.03	57.1	90.91
Shewanella sp.8A M2897_RS07865	36.88	34.85	48.01	52.13	51.77	51.77	51.77	51.77	51.77	52.48	52.48	46.46	59.02	51.47	57.47	57.37	57.42	58.01	57.69	56.91	56.82	58.47	55.45	56.35	55.7	54.09	54.09	55.05	59.22	59.22	59.42	59.74	57.47	57.47	58.77	58.12	56.45	59.68	59.03	59.03	60	60.32	58.71	57.74	59.03	59.03	59.03	57.1	90.6
Shewanella marisflavi strain EP1 CFF01_RS06690	36.21	33.33	47.67	49.3	48.94	48.94	48.94	48.94	48.94	49.65	49.65	46.8	61.64	50.81	55.66	56.87	56.46	56.55	56.55	56.09	55.52	60.32	56.91	57.65	58.31	56.29	56.29	56.35	58.71	58.71	56.63	57.61	57.28	57.28	58.58	57.93	57.42	60.58	60.58	60.58	60.26	60.9	58.2	57.88	59.81	59.81	59.81	58.84	75.47
Shewanella enrypsychrophilus strain YLB-08 FM038_RS07500	36.88	33.55	47.65	50.71	50	50	50	50	50	51.42	51.42	45.79	60.33	52.44	56.49	57.37	57.89	57.69	57.69	55.63	55.52	58.79	56.91	58.63	57	55.84	55.84	56.03	58.9	58.9	56.49	59.42	58.44	58.44	58.44	57.14	55.81	60.65	60	60.65	60.32	60.97	58.06	56.77	58.39	58.39	58.39	58.39	78.3
Shewanella sp.YLB_09 FS418_RS09075	36.88	33.55	47.65	50.71	50	50	50	50	50	51.42	51.42	45.79	60.33	52.44	56.49	57.37	57.89	57.69	57.69	55.63	55.52	58.79	56.91	58.63	57	55.84	55.84	56.03	58.9	58.9	56.49	59.42	58.44	58.44	58.44	57.14	55.81	60.65	60	60.65	60.32	60.97	58.06	56.77	58.39	58.39	58.39	58.39	78.3
Shewanella sediminis HAW-EB3 Ssed_1530	36.88	35.39	47.12	51.94	50.53	50.53	50.53	50.53	50.53	50.88	50.88	45.79	60	53.75	55.66	56.87	58.37	56.55	56.55	55.77	55.84	60.19	57.23	57	57.65	55.97	55.97	56.68	59.35	59.35	57.28	57.61	59.22	59.22	58.9	58.58	56.45	60.13	59.49	60.13	60.45	61.41	59.16	56.91	59.49	59.49	59.49	59.81	74.53
Shewanella fidelis ATCC-BAA-318 L884 DRAFT_scaffold 00001.1 _L884_RS0114750	38.33	34.97	47.46	48.75	48.04	48.04	48.04	48.04	48.04	48.4	48.4	46.13	60.2	50.98	55.05	55.95	56.46	55.63	55.63	54.52	54.72	60.26	57.42	56.54	56.86	55.7	55.7	55.56	59.42	59.42	56.68	58.63	57.33	57.33	58.31	57.65	55.02	58.58	57.93	57.93	57.93	58.58	58.25	58.25	58.58	58.58	58.58	58.58	73.5
Shewanella piezotolerans WP3 SWP_RS14675	36.95	35.54	49.43	51.85	52.22	52.22	52.22	52.22	52.22	52.22	52.22	46.76	59.06	54.52	57.29	57.86	57.89	58.19	58.19	56.71	56.19	60.87	59.2	58.53	57.53	58.19	58.19	57.19	60.4	60.4	58.05	60.07	59.06	59.06	59.06	58.05	55.18	60.87	60.2	60.54	61.2	61.87	59.53	57.86	58.86	58.86	58.86	58.19	77.67
Shewanella schlegeliana strain JCM JMA39_RS08955	36	33.01	47.83	50.53	50.18	50.18	50.18	50.18	50.18	50.53	50.53	46.13	61.18	53.27	55.7	58.2	59.33	57.88	57.88	56.77	56.68	62.82	58.39	58.5	58.82	56.65	56.65	57.52	60.71	60.71	56.68	59.61	59.61	59.61	60.26	59.61	56.63	60.52	59.87	60.52	60.52	61.17	59.55	58.58	59.87	59.87	59.87	59.55	73.82
Shewanella sp.MBTL60-112-B2 K5Q73_RS09040	35.33	32.9	47.29	48.23	49.29	49.29	49.29	49.29	49.29	48.94	48.94	47.14	61.51	53.27	56.17	57.69	57.42	57.37	57.37	55.95	56.03	59.11	57.1	56.86	56.86	56.47	56.47	55.88	58.58	58.58	56.49	60.71	57.79	57.79	58.44	57.79	55.66	60.32	60	60	59.68	60.32	57.42	57.74	59.68	59.68	59.68	59.68	74.13
Shewanella sp.MBTL60_112_B1 K5Q83_RS07490	35.33	32.9	47.29	48.23	49.29	49.29	49.29	49.29	49.29	48.94	48.94	47.14	61.51	53.27	56.17	57.69	57.42	57.37	57.37	55.95	56.03	59.11	57.1	56.86	56.86	56.47	56.47	55.88	58.58	58.58	56.49	60.71	57.79	57.79	58.44	57.79	55.66	60.32	60	60	59.68	60.32	57.42	57.74	59.68	59.68	59.68	59.68	74.13
Shewanella psychromarinicola strain M2 EGC80_RS12745	35.37	35.55	48.91	52.69	51.61	51.61	51.61	51.61	51.61	51.61	51.61	51.18	62.17	57.24	61.51	62.34	64.88	62.01	62.01	60.26	59.48	62.99	60.59	63.61	61.64	60.77	60.77	60.66	67.21	67.21	60.53	64.47	63.82	63.82	63.49	63.16	58.17	64.38	63.73	63.73	63.73	63.4	62.42	62.42	61.76	61.76	61.76	62.75	68.06
Shewanella sp.Actino-trap-3 CXF80_RS00755	35.37	35.55	48.91	52.69	51.61	51.61	51.61	51.61	51.61	51.61	51.61	51.18	62.17	57.57	61.51	62.01	64.39	61.69	61.69	59.93	59.15	63.31	60.91	63.93	61.97	61.09	61.09	60.66	66.89	66.89	60.53	64.8	63.82	63.82	63.82	63.49	58.5	64.71	64.05	64.05	64.05	63.73	62.09	62.75	62.09	62.09	62.09	63.07	68.06
Shewanella livingstonensis strain LMG 19866 EGC82_RS07995	36.22	36.09	48.54	51.25	50.54	50.54	50.54	50.54	50.54	50.54	50.54	50	62.3	56.07	59.34	61.17	64.39	60.52	60.52	59.74	58.96	62.78	61.04	61.44	61.11	60.9	60.9	60.13	66.01	66.01	60.33	65.57	63.93	63.93	64.26	63.93	59.28	64.17	63.52	63.52	63.84	63.52	61.56	61.56	61.56	61.56	61.56	62.21	67.2
Shewanella sp. ARC9_LZ GUY17_RS06935	35.58	35.76	49.27	50.9	50.9	50.9	50.9	50.9	50.9	50.9	50.9	51.01	61.31	56.72	60.33	60.52	63.9	60.52	60.52	59.09	57.98	62.46	61.36	61.44	61.11	60.58	60.58	60.46	66.34	66.34	60.66	65.25	63.93	63.93	64.59	64.26	58.96	63.84	63.19	63.19	63.52	63.19	60.91	61.56	61.56	61.56	61.56	62.21	67.2
Shewanella frigidimarina NCIMB 400 Sfri_2638	36.22	35.76	49.27	51.25	51.25	51.25	51.25	51.25	51.25	51.25	51.25	50.67	60.98	56.72	60	60.84	64.39	60.84	60.84	59.42	58.31	62.46	61.36	61.76	61.44	60.58	60.58	60.46	66.01	66.01	60.66	65.9	64.26	64.26	64.59	64.26	59.28	64.17	63.52	63.52	63.84	63.52	61.56	61.56	61.56	61.56	61.56	62.21	67.52
Shewanella fidelis ATCC-BAA-318 L884 DRAFT_scaffold 00001.1 _L884_RS0114710	37.94	36.54	51.28	55.04	54.32	54.32	54.32	54.32	54.32	54.32	54.32	49.83	60.2	56.58	56.91	58.77	60.78	58.12	58.12	57	57.52	62.01	58.63	61.97	60.98	60.45	60.45	60	64.92	64.92	60.86	63.82	63.82	63.82	64.47	64.14	56.86	61.76	60.78	61.11	61.44	61.11	61.76	62.42	60.46	60.46	60.46	62.42	64.84
Shewanella schlegeliana strain JCM JMA39_RS08990	37.94	35.88	50.92	54.68	53.96	53.96	53.96	53.96	53.96	53.96	53.96	50.17	60.2	56.25	57.57	59.09	61.27	58.44	58.44	57.33	57.84	62.66	59.93	62.3	61.31	61.41	61.41	60.33	64.92	64.92	61.84	64.8	65.13	65.13	65.79	65.46	57.52	61.44	60.46	60.78	61.11	60.78	61.76	61.76	60.78	60.78	60.78	63.07	64.84
Shewanella sp.MBTL60-112-B2 K5Q73_RS09075	37.94	35.55	51.65	55.76	55.04	55.04	55.04	55.04	55.04	55.04	55.04	50.17	60.53	56.58	57.57	59.42	61.76	58.77	58.77	57.33	57.84	62.34	59.61	61.97	61.31	60.45	60.45	60.66	64.59	64.59	61.18	65.13	65.46	65.46	65.79	65.13	57.52	61.76	60.78	61.11	61.11	60.13	62.42	62.09	60.78	60.78	60.78	62.75	65.16
Shewanella sp.MBTL60_112_B1 K5Q83_RS07455	37.94	35.55	51.65	55.76	55.04	55.04	55.04	55.04	55.04	55.04	55.04	50.17	60.53	56.58	57.57	59.42	61.76	58.77	58.77	57.33	57.84	62.34	59.61	61.97	61.31	60.45	60.45	60.66	64.59	64.59	61.18	65.13	65.46	65.46	65.79	65.13	57.52	61.76	60.78	61.11	61.11	60.13	62.42	62.09	60.78	60.78	60.78	62.75	65.16
Shewanella piezotolerans WP3 SWP_RS14710	37.3	36.88	50.18	55.76	53.96	53.96	53.96	53.96	53.96	54.68	54.68	50.51	59.87	56.25	58.88	61.04	64.71	60.71	60.71	59.61	60.13	63.96	60.26	62.3	61.97	61.41	61.41	60.98	65.9	65.9	61.84	65.13	63.82	63.82	64.8	64.47	57.19	61.44	60.46	60.78	61.11	60.46	61.76	64.38	63.07	63.07	63.07	64.05	66.45
Shewanella sp.KX20019 JK628_RS15035	37.18	36.09	51.09	55.2	54.12	54.12	54.12	54.12	54.12	54.84	54.84	52.01	60	58.03	60	62.14	66.34	61.81	61.81	60.71	61.24	65.7	62.01	64.05	64.38	62.82	62.82	63.4	66.67	66.67	63.93	66.56	65.9	65.9	65.9	66.23	58.31	63.19	62.21	62.54	62.87	62.54	62.87	64.82	63.52	63.52	63.52	65.15	67.2
Shewanella woodyi ATCC 51908 Swoo_3126	37.5	34.64	50	55.56	54.12	54.12	54.12	54.12	54.12	54.12	54.12	50.67	59.34	57.65	59.8	62.9	66.83	61.94	61.94	61.49	61.69	63.02	59.94	63.84	63.19	61.71	61.71	62.21	65.8	65.8	63.4	65.69	64.71	64.71	66.34	65.69	58.77	63.31	62.34	62.34	62.66	62.34	61.36	65.26	62.66	62.66	62.66	63.64	67.3
Shewanella enrypsychrophilus strain YLB-08 FM038_RS07465	36.86	35.29	50.73	54.84	53.76	53.76	53.76	53.76	53.76	53.76	53.76	49.66	60	57.98	59.8	61.29	64.88	60.65	60.65	59.87	60.39	63.02	60.58	63.52	63.84	62.34	62.34	62.87	66.45	66.45	62.42	66.34	65.36	65.36	66.01	66.01	59.09	63.64	62.66	62.99	62.99	62.66	63.64	64.29	62.99	62.99	62.99	65.58	65.08
Shewanella sp.YLB_09 FS418_RS09040	36.86	35.29	50.73	54.84	53.76	53.76	53.76	53.76	53.76	53.76	53.76	49.66	60	57.98	59.8	61.29	64.88	60.65	60.65	59.87	60.39	63.02	60.58	63.52	63.84	62.34	62.34	62.87	66.45	66.45	62.42	66.34	65.36	65.36	66.01	66.01	59.09	63.64	62.66	62.99	62.99	62.66	63.64	64.29	62.99	62.99	62.99	65.58	65.08
Shewanella sediminis HAW-EB3 Ssed_1524	37.18	35.62	50.36	55.56	54.12	54.12	54.12	54.12	54.12	54.12	54.12	48.99	60	58.31	61.11	63.55	66.83	62.58	62.58	61.81	62.66	62.7	61.54	64.82	65.15	63.29	63.29	63.84	66.45	66.45	63.07	65.69	64.38	64.38	66.34	66.01	59.42	63.96	62.99	63.31	63.31	62.99	63.96	65.91	63.96	63.96	63.96	65.91	67.3
Shewanella sp.SUN WT4 FJQ87_RS07975	37.62	38.1	53.21	54.07	55.19	55.19	55.19	55.19	55.19	54.81	54.81	50.17	61.49	56.71	60.88	62.08	65.17	61.41	61.41	60.61	59.73	65.89	61.39	62.75	63.76	60.73	60.73	63.09	63.76	63.76	61.62	66.33	62.96	62.96	65.32	65.32	58.72	63.09	63.09	62.42	62.42	61.74	61.07	62.08	61.41	61.41	61.41	63.76	68.42
Shewanella sp. WPAGA9 IGB07_RS05185	35.74	35.43	48.52	54.18	53.45	53.45	53.45	53.45	53.45	53.45	53.45	50.34	61.33	56.95	61.13	63.28	67.16	62.62	62.62	61.18	61.72	65.69	61.56	63.91	63.25	62.06	62.06	62.91	68.21	68.21	63.79	67.11	67.11	67.11	67.44	67.11	60.07	63.37	63.37	63.37	63.04	62.38	63.7	65.35	65.02	65.02	65.02	66.34	66.24
Shewanella japonica strain KCTC 22435 SJ2017_RS07850	35.74	35.76	48.52	54.18	53.45	53.45	53.45	53.45	53.45	53.45	53.45	50.34	61.33	56.95	61.13	63.28	67.16	62.62	62.62	61.18	61.72	66.01	61.89	63.91	63.58	62.38	62.38	63.25	68.21	68.21	63.79	67.44	67.11	67.11	67.44	67.11	60.07	63.37	63.37	63.37	63.04	62.38	63.7	65.35	65.02	65.02	65.02	66.34	66.24
Shewanella marisflavi strain EP1 CFF01_RS06655	36.84	36.04	50	53.38	52.31	52.31	52.31	52.31	52.31	52.67	52.67	49.33	60.39	55.81	59.22	59.74	62.68	59.42	59.42	57.69	57.56	62.74	60	62.9	62.26	60.82	60.82	60.97	65.48	65.48	60.84	65.37	63.43	63.43	65.05	65.37	58.52	62.06	61.41	61.41	61.74	61.41	62.06	62.38	62.7	62.7	62.7	63.99	68.97
Shewanella putrefaciens strain FDAARGOS_681 FOB89_RS16330	37.54	34.98	49.45	52.54	52.54	52.54	52.54	52.54	52.54	51.81	51.81	49.49	59.6	57.24	59.08	60.91	65.35	59.93	59.93	60.78	60	64.29	59.55	60.53	61.18	59.11	59.11	60.86	65.46	65.46	63.04	66.67	64.03	64.03	66.01	65.35	59.67	62.3	61.64	61.31	61.64	60.66	62.62	63.93	62.3	62.3	62.3	63.93	66.03
Shewanella sp.ISTPL2 CCLCJOKE_1 Shewanella sp.ISTPL2 CCLCJOKE_1 HUB64_RS04605	37.34	36.09	50.37	55.64	55.64	55.64	55.64	55.64	55.64	54.91	54.91	51.02	60.8	59.08	61.59	63.73	68.66	62.75	62.75	63.28	62.5	66.45	62.01	63.37	62.71	60.9	60.9	62.71	66.34	66.34	62.58	68.21	66.89	66.89	67.55	67.22	60.53	64.14	63.49	63.16	63.49	62.5	64.8	66.12	64.47	64.47	64.47	66.12	68.49
Shewanella sp. MR-4 Shewmr4_RS2511	36.51	35.79	50.37	54.91	55.27	55.27	55.27	55.27	55.27	54.55	54.55	52.07	61.95	60.2	61.74	64.24	68.16	63.25	63.25	63.46	63.33	67.66	62.17	63.55	63.88	61.69	61.69	63.88	67.22	67.22	64.09	69.8	68.12	68.12	68.46	68.12	61.33	66.33	66	65.33	65.67	65	65	68	66	66	66	67.67	68.39
Shewanella oneidensis MR-1 mtrA	36.04	35.76	50.74	56.36	56	56	56	56	56	56	56	51.02	61.46	59.41	62.25	64.38	68.66	63.4	63.4	63.28	62.83	66.12	60.71	62.38	62.71	60.58	60.58	62.71	67.33	67.33	63.25	69.21	66.89	66.89	67.55	67.22	61.51	65.46	65.13	64.47	64.8	63.82	65.13	66.45	64.8	64.8	64.8	66.12	68.49
Shewanella sp. LZH-2 Shewanella sp. LZH-2 JM642_RS12755	36.36	36.09	50.37	55.64	55.27	55.27	55.27	55.27	55.27	55.27	55.27	50.68	61.13	58.75	61.92	64.05	69.15	63.07	63.07	63.28	62.83	66.45	61.04	62.71	62.38	60.26	60.26	62.38	66.67	66.67	62.91	68.21	66.56	66.56	67.22	66.89	60.53	64.8	64.47	63.82	64.14	63.16	64.47	65.79	64.14	64.14	64.14	65.46	67.85
Shewanella xiamenensis NUITM-VS1 Shewanella xiamenensis NUITM-VS1 NUITMVS1_RS26700	38.65	38.46	53.01	58.89	58.5	58.5	58.5	58.5	58.5	58.5	58.5	54.01	65.7	61.87	66.19	69.78	69.15	68.71	68.71	68.95	67.99	71.94	65.47	65.83	65.83	65.47	65.47	65.83	70.86	70.86	66.91	72.3	71.22	71.22	71.58	71.22	65.11	69.42	69.06	68.35	68.71	67.99	68.71	70.14	68.71	68.71	68.71	70.14	72.92
Shewanella sp.8A M2897_RS07840	36.36	36.09	50.37	55.64	55.27	55.27	55.27	55.27	55.27	55.27	55.27	50.68	61.13	58.75	61.92	64.05	69.15	63.07	63.07	63.28	62.83	66.45	61.04	62.71	62.38	60.26	60.26	62.38	66.67	66.67	62.91	68.21	66.56	66.56	67.22	66.89	60.53	64.8	64.47	63.82	64.14	63.16	64.47	65.79	64.14	64.14	64.14	65.46	67.85
Ferrimonas balerica DSM 9799 Fbal_1364	35.29	37.29	50.36	52.69	52.33	52.33	52.33	52.33	52.33	53.05	53.05	48.5	59.22	50.81	55.02	56.55	58.17	57.19	57.19	56.73	55.16	57.32	56.13	54.84	57.1	56.55	56.55	56.77	57.69	57.69	57.88	56.27	55.63	55.63	57.56	57.56	54.81	58.28	57.64	57.96	57.96	57.64	57.19	57.83	58.15	58.15	58.15	57.19	61.24
Ferrimonas sp.SCSIO 43195 J8Z22_RS15470	35.76	38.93	49.25	52.01	51.65	51.65	51.65	51.65	51.65	51.65	51.65	48.82	61.31	56.72	59.54	61.69	64.25	61.69	61.69	60.26	59.8	63.96	62.75	63.4	63.73	63.31	63.31	62.75	66.45	66.45	60.78	63.07	62.75	62.75	62.42	61.44	59.09	62.99	61.69	62.01	63.64	63.96	62.34	60.71	62.34	62.34	62.34	63.64	61.18
Ferrimonas lipolytica strain S7 HER31_RS03425	36.27	35.12	46.69	50.18	50.54	50.54	50.54	50.54	50.54	50.18	50.18	46.84	55.66	53.07	56.17	57.05	58.65	56.73	57.05	55.31	54.52	58.97	60	61.61	60.65	59.29	59.29	58.71	58.52	58.52	58.06	59.35	57.1	57.1	57.42	56.77	57.69	60.9	59.94	60.58	61.22	61.54	58.97	58.65	57.69	57.69	57.69	58.01	57.98
Ferrimonas balerica DSM 9799 Fbal_1356	36.72	36.58	47.23	51.09	50.36	50.36	50.36	50.36	50.36	50.72	50.72	46.84	59.74	55.19	58.63	59.81	64.42	59.81	59.81	58.06	57.28	61.41	61.81	62.46	63.11	62.06	62.06	62.14	62.58	62.58	61.17	61.81	59.55	59.55	62.14	61.17	57.56	63.34	63.34	63.02	62.7	63.34	60.45	59.49	59.49	59.49	59.49	59.49	59.8
Ferrimonas balerica DSM 9799 Fbal_2478	33.67	34.02	51.71	51.12	50.37	50.37	50.37	50.37	50.37	50.37	50.37	48.14	54.55	54.36	56.27	54.03	57.69	53.69	54.03	53.54	52.35	54.7	55.03	53.36	53.02	52.35	52.35	52.68	55.7	55.7	55.03	56.38	54.7	54.7	56.38	56.38	52.68	56.38	56.71	56.38	55.7	55.7	55.37	55.7	54.36	54.36	54.36	55.37	55.41
Ferrimonas balerica DSM 9799 Fbal_3619	34.01	34.01	53.79	53.16	52.42	52.42	52.42	52.42	52.42	52.42	52.42	48.65	54.7	55.52	55.41	54.67	59.13	54.67	55	54.18	54.18	55.67	55.85	54.52	53.85	53	53	53.51	57.67	57.67	55.67	57.33	55.33	55.33	57.33	57.33	53.33	57.33	57.67	57.33	56.67	56.67	56.33	56.67	55	55	55	56	56.04
Shewanella sediminis HAW-EB3 Ssed_1305	34.78	31.62	51.31	52.21	52.21	52.21	52.21	52.21	52.21	51.84	51.84	50.67	56.29	54.46	55.18	53.8	55.56	54.79	54.79	53.31	54.13	56.11	57.1	54.79	56.44	56.11	56.11	55.45	52.15	52.15	56.11	54.46	55.12	55.12	54.79	54.13	55.78	55.45	54.79	55.45	54.79	55.45	54.46	55.45	55.45	55.45	55.45	55.45	56.52
Ferrimonas lipolytica strain S7 HER31_RS04990	36.36	32.54	48.51	53.48	52.01	52.01	52.01	52.01	52.01	52.38	52.38	49.83	53.85	49.67	54.33	53.95	56.73	52.63	52.63	52.48	53.33	54.1	52.67	51.67	51.67	50.66	50.66	50	51.64	51.64	53.62	51.32	52.3	52.3	52.3	52.63	52.15	50.82	50.49	51.8	51.8	50.82	52.96	51.32	50.33	50.33	50.33	51.64	55.22
Ferrimonas lipolytica strain S7 HER31_RS14700	36.49	31.74	49.25	53.51	52.77	52.77	52.77	52.77	52.77	53.14	53.14	48.81	55.07	53.54	56.23	54.49	56.04	53.49	53.49	53.33	52.86	52.82	53.2	52.53	52.53	52.16	52.16	51.18	52.82	52.82	54.82	50.83	52.49	52.49	53.82	53.82	52	52.82	52.49	52.82	53.49	52.82	54.82	52.82	54.49	54.49	54.49	53.82	59.32
Ferrimonas lipolytica strain S7 HER31_RS15955	36.03	33.56	52.24	50.55	50.92	50.92	50.92	50.92	50.92	50.18	50.18	49.33	57.05	51.17	55.52	53.8	53.62	53.47	53.47	52.32	50.84	51.64	51.51	53.51	52.51	52.15	52.15	51.51	51.49	51.49	51.82	51.49	51.82	51.82	52.15	52.15	52.65	52.96	52.63	52.96	52.96	52.96	53.8	53.47	53.47	53.47	53.47	53.14	56.57
[truncated: 50 more columns]
