# Supplementary material for: Global occurrence of the bacteria with capability for extracellular reduction of iodate
Source: Front Microbiol. 2022 Nov 25;13:1070601. doi: 10.3389/fmicb.2022.1070601 (PMC9732548; doi:10.3389/fmicb.2022.1070601)
Supplement: Supplementary file 5 [file Table_5.XLSX]

## Sheet: Sheet1
	Rhodopseudomonas palustris TIE-1 Rpal_0816（pioB）	Sideroxysans lithotrophicus ES-1 Slit_2496（mtoB）	Ferrimonas sp.SCSIO 43195 Ferrimonas sp.SCSIO 43195 J8Z22_RS00585	Shewanella sediminis HAW-EB3 Ssed_0360	Shewanella sp.YLB_09 FS418_RS01525	Shewanella enrypsychrophilus strain YLB-08 FM038_RS23485	Shewanella sp.YLB_09 FS418_RS25015	Shewanella enrypsychrophilus strain YLB-08 FM038_RS01540	Shewanella sp.YLB_09 FS418_RS03145	Shewanella enrypsychrophilus strain YLB-08 FM038_RS23520	Shewanella sp.YLB_09 FS418_RS25050	Shewanella oneidensis MR-1 SO_4359	Ferrimonas balerica DSM 9799 Fbal_1363	Ferrimonas balerica DSM 9799 Fbal_2477	Ferrimonas balerica DSM 9799 Fbal_3620	Shewanella sediminis HAW-EB3 Ssed_1306	Ferrimonas lipolytica strain S7 HER31_RS04985	Ferrimonas lipolytica strain S7 HER31_RS14695	Ferrimonas lipolytica strain S7 HER31_RS15960	Shewanella sp.ISTPL2 CCLCJOKE_1 HUB64_RS04625	Shewanella oneidensis MR-1 mtrE	Shewanella xiamenensis NUITM-VS1 NUITMVS1_26640	Shewanella sp. MR-4 Shewmr4_2507	Shewanella sp. LZH-2 JM642_RS12735	Shewanella sp.8A M2897_RS07860	Shewanella marisflavi strain EP1 CFF01_RS06685	Shewanella piezotolerans WP3 Shewanella piezotolerans WP3 SWP_RS14680	Shewanella fidelis ATCC-BAA-318 L884 DRAFT_scaffold 00001.1 _L884_RS0114745	Shewanella schlegeliana strain JCM JMA39_RS08960	Shewanella sp.MBTL60-112-B2 K5Q73_RS09045	Shewanella sp.MBTL60_112_B1 K5Q83_RS07485	Shewanella enrypsychrophilus strain YLB-08 FM038_RS07495	Shewanella sp.YLB_09 FS418_RS09070	Shewanella sediminis HAW-EB3 Ssed_1529	Shewanella sp.SUN WT4 FJQ87_RS07970	Shewanella schlegeliana strain JCM JMA39_RS08995	Shewanella fidelis ATCC-BAA-318 L884 DRAFT_scaffold 00001.1 _L884_RS0114705	Shewanella sp.MBTL60-112-B2 K5Q73_RS09080	Shewanella sp.MBTL60_112_B1 K5Q83_RS07450	Shewanella enrypsychrophilus strain YLB-08 FM038_RS07460	Shewanella sp.YLB_09 FS418_RS09035	Shewanella piezotolerans WP3 Shewanella piezotolerans WP3 SWP_RS14715	Shewanella sp.KX20019 JK628_RS15040	Shewanella marisflavi strain EP1 CFF01_RS06650	Shewanella woodyi ATCC 51908 Swoo_3127	Shewanella sediminis HAW-EB3 Ssed_1523	Shewanella livingstonensis strain LMG 19866 EGC82_RS07990	Shewanella psychromarinicola strain M2 EGC80_RS12740	Shewanella sp.Actino-trap-3 CXF80_RS00750
Rhodopseudomonas palustris TIE-1 Rpal_0816（pioB）		19.81	19.39	18.13	18.36	18.36	18.36	18.49	18.49	18.49	18.49	14.58	17.48	18.79	18.79	18.24	16.33	16.82	16.38	19.09	18.94	18.65	18.8	18.8	18.65	19.91	21.03	20.94	20.59	19.85	19.85	19.71	19.71	19.56	18.88	19	19.18	19	19	19.76	19.76	20.18	19.88	18.85	18.85	19.56	18.11	18.56	18.26
Sideroxysans lithotrophicus ES-1 Slit_2496（mtoB）	19.81		17.12	17.3	17.33	17.54	17.51	17.49	17.45	17.49	17.45	17.49	18.89	22.76	22.76	19.16	18.59	20.5	18.65	17.43	17.28	18.17	17.87	18.02	18.02	18.99	18.93	20.18	20.12	20.12	20.12	17.46	17.46	17.31	23.13	21.91	21.71	21.76	21.76	20.6	20.6	22.5	22.06	21.01	21.46	21.93	19.97	20.12	20.42
Ferrimonas sp.SCSIO 43195 Ferrimonas sp.SCSIO 43195 J8Z22_RS00585	19.39	17.12		51.42	52.04	52.04	52.04	51.95	51.95	51.95	51.95	21.96	22.6	32.56	32.56	26.07	27.68	26.65	28.26	24.96	23.89	23.89	24.6	24.42	23.89	24.96	25.31	24.33	25.13	24.6	24.6	23.36	23.36	25.31	26.69	26.47	26.92	26.11	26.11	26.33	26.33	26.64	26.64	26.64	28.6	27.66	26.92	26.56	26.74
Shewanella sediminis HAW-EB3 Ssed_0360	18.13	17.3	51.42		87.61	87.61	87.61	87.61	87.61	87.43	87.43	22.36	19.75	31.84	31.84	28.75	28.39	28.62	30.23	24.25	24.96	24.96	25.31	25.31	24.78	24.25	26.73	25.93	27.26	26.73	26.73	25.31	25.31	26.37	27.4	30.02	28.57	28.95	28.95	28.11	28.11	28.6	28.42	28.24	29.13	28.55	28.34	27.99	27.81
Shewanella sp.YLB_09 FS418_RS01525	18.36	17.33	52.04	87.61		99.47	99.47	99.12	99.12	98.94	98.94	21.67	18.87	31.62	31.62	27.89	26.82	28.77	29.72	22.98	23.86	24.56	24.91	25.09	24.56	23.51	26.67	25.18	26.14	25.61	25.61	24.39	24.39	25.44	26.68	28.57	27.27	28.22	28.22	27.56	27.56	28.57	28.4	27.16	28.75	27.64	28.14	27.96	28.14
Shewanella enrypsychrophilus strain YLB-08 FM038_RS23485	18.36	17.54	52.04	87.61	99.47		100	98.58	98.58	98.41	98.41	21.49	19.08	31.97	31.97	27.71	26.82	28.6	29.72	23.2	24.08	24.6	24.96	25.13	24.6	23.9	26.54	25.22	26.01	25.66	25.66	24.78	24.78	25.66	26.86	28.75	27.45	28.4	28.4	27.92	27.92	28.92	28.75	26.98	28.57	28.17	28.5	28.32	28.5
Shewanella sp.YLB_09 FS418_RS25015	18.36	17.51	52.04	87.61	99.47	100		98.58	98.59	98.41	98.41	21.49	19.05	31.97	31.97	27.71	26.82	28.6	29.72	23.16	24.04	24.56	24.91	25.09	24.56	23.86	26.49	25.18	25.96	25.61	25.61	24.74	24.74	25.61	26.86	28.75	27.45	28.4	28.4	27.92	27.92	28.92	28.75	26.98	28.57	28.17	28.5	28.32	28.5
Shewanella enrypsychrophilus strain YLB-08 FM038_RS01540	18.49	17.49	51.95	87.61	99.12	98.58	98.58		100	99.47	99.47	21.82	18.86	31.84	31.84	28.04	27.14	29.16	29.87	23.36	24.42	24.78	25.13	25.31	24.78	23.72	27.08	25.75	26.55	26.02	26.02	24.78	24.78	25.49	27.05	29.13	27.84	28.77	28.77	27.94	27.94	28.95	28.77	27.53	29.31	28.01	28.34	28.16	28.34
Shewanella sp.YLB_09 FS418_RS03145	18.49	17.45	51.95	87.61	99.12	98.58	98.59	100		99.47	99.47	21.82	18.83	31.84	31.84	28.04	27.14	29.16	29.87	23.32	24.38	24.73	25.09	25.27	24.73	23.67	27.03	25.71	26.5	25.97	25.97	24.73	24.73	25.44	27.05	29.13	27.84	28.77	28.77	27.94	27.94	28.95	28.77	27.53	29.31	28.01	28.34	28.16	28.34
Shewanella enrypsychrophilus strain YLB-08 FM038_RS23520	18.49	17.49	51.95	87.43	98.94	98.41	98.41	99.47	99.47		100	22	18.86	31.84	31.84	28.04	27.14	29.16	29.87	23.36	24.42	24.78	25.13	25.31	24.78	23.72	27.08	25.75	26.37	26.02	26.02	24.78	24.78	25.49	27.05	29.13	27.84	28.77	28.77	27.94	27.94	28.95	28.77	27.53	29.31	28.01	28.34	28.16	28.34
Shewanella sp.YLB_09 FS418_RS25050	18.49	17.45	51.95	87.43	98.94	98.41	98.41	99.47	99.47	100		22	18.83	31.84	31.84	28.04	27.14	29.16	29.87	23.32	24.38	24.73	25.09	25.27	24.73	23.67	27.03	25.71	26.33	25.97	25.97	24.73	24.73	25.44	27.05	29.13	27.84	28.77	28.77	27.94	27.94	28.95	28.77	27.53	29.31	28.01	28.34	28.16	28.34
Shewanella oneidensis MR-1 SO_4359	14.58	17.49	21.96	22.36	21.67	21.49	21.49	21.82	21.82	22	22		20.41	28.93	28.93	26.16	25.78	26.91	25.55	24.38	24.07	23.15	23.3	23.77	22.99	21.53	22.83	23.52	22.98	23.6	23.6	22.98	22.98	23.14	25.66	25.89	25.16	25.58	25.58	25.47	25.47	25.43	25.43	25.58	25.43	24.3	25.08	25.23	25.08
Ferrimonas balerica DSM 9799 Fbal_1363	17.48	18.89	22.6	19.75	18.87	19.08	19.05	18.86	18.83	18.86	18.83	20.41		28.99	28.99	24.31	25.54	25.7	24.81	31.11	30.54	29.38	29.81	29.81	29.52	33.48	33.29	32.8	32.42	32.85	32.85	32.85	32.85	32.13	28.26	28.95	29.39	29.24	29.24	28.84	28.84	28.8	28.8	27.63	28.8	29.49	28.22	28.07	28.22
Ferrimonas balerica DSM 9799 Fbal_2477	18.79	22.76	32.56	31.84	31.62	31.97	31.97	31.84	31.84	31.84	31.84	28.93	28.99		100	45	42.07	43.34	42.48	28.74	27.47	27.47	27.77	27.77	27.31	30.89	31.51	30.84	31.81	31.96	31.96	31.2	31.2	31.35	39.48	40.88	40.41	40.73	40.73	40.64	40.64	41.49	41.49	39.06	40.27	39.91	38.32	36.49	37.1
Ferrimonas balerica DSM 9799 Fbal_3620	18.79	22.76	32.56	31.84	31.62	31.97	31.97	31.84	31.84	31.84	31.84	28.93	28.99	100		45	42.07	43.34	42.48	28.74	27.47	27.47	27.77	27.77	27.31	30.89	31.51	30.84	31.81	31.96	31.96	31.2	31.2	31.35	39.48	40.88	40.41	40.73	40.73	40.64	40.64	41.49	41.49	39.06	40.27	39.91	38.32	36.49	37.1
Shewanella sediminis HAW-EB3 Ssed_1306	18.24	19.16	26.07	28.75	27.89	27.71	27.71	28.04	28.04	28.04	28.04	26.16	24.31	45	45		48.33	51.22	49.08	28.25	27.63	27.48	27.63	27.33	26.88	26.14	29.35	26.56	28.9	29.05	29.05	28.44	28.44	28.29	32.83	34.84	34.52	35.29	35.29	35.8	35.8	35.9	34.84	34.84	33.94	33.63	32.12	31.97	31.67
Ferrimonas lipolytica strain S7 HER31_RS04985	16.33	18.59	27.68	28.39	26.82	26.82	26.82	27.14	27.14	27.14	27.14	25.78	25.54	42.07	42.07	48.33		58.31	59.67	28.51	27.37	26.91	27.37	27.52	26.91	27.27	29.75	30.15	29.6	30.67	30.67	30.83	30.83	31.13	34.66	36.85	37.36	37	37	37.06	37.06	37	37.16	36.24	37	37.16	34.72	35.33	35.48
Ferrimonas lipolytica strain S7 HER31_RS14695	16.82	20.5	26.65	28.62	28.77	28.6	28.6	29.16	29.16	29.16	29.16	26.91	25.7	43.34	43.34	51.22	58.31		65.56	28.64	28.48	28.64	28.94	28.48	28.02	28.04	31.13	30.92	31.29	31.13	31.13	30.67	30.67	29.45	35.79	36.45	36.32	36.45	36.45	36.96	36.96	36.6	36.6	36.75	36.14	36.29	34	34.15	33.69
Ferrimonas lipolytica strain S7 HER31_RS15960	16.38	18.65	28.26	30.23	29.72	29.72	29.72	29.87	29.87	29.87	29.87	25.55	24.81	42.48	42.48	49.08	59.67	65.56		26.38	26.84	26.38	26.69	26.69	26.23	27.78	28.88	28.2	29.34	29.8	29.8	29.95	29.95	30.41	34.62	34.66	34.96	35.12	35.12	35.79	35.79	35.12	35.58	34.05	33.9	34.82	33.74	33.13	33.13
Shewanella sp.ISTPL2 CCLCJOKE_1 HUB64_RS04625	19.09	17.43	24.96	24.25	22.98	23.2	23.16	23.36	23.32	23.36	23.32	24.38	31.11	28.74	28.74	28.25	28.51	28.64	26.38		78.93	79.35	79.78	78.51	78.51	50.92	54.31	53.69	53.12	53.97	53.97	54.97	54.97	54.46	34.64	39.16	38.81	39.02	39.02	37.92	37.92	38.58	38.29	36.42	38.29	39.68	35.6	35.46	35.89
Shewanella oneidensis MR-1 mtrE	18.94	17.28	23.89	24.96	23.86	24.08	24.04	24.42	24.38	24.42	24.38	24.07	30.54	27.47	27.47	27.63	27.37	28.48	26.84	78.93		87.64	87.92	86.94	86.66	49.79	55.45	54.26	55.1	55.24	55.24	54.26	54.26	55.16	34.2	38.01	38.37	38.01	38.01	38.49	38.49	38.29	38.29	36.13	36.27	38.24	35.02	34.15	34.44
Shewanella xiamenensis NUITM-VS1 NUITMVS1_26640	18.65	18.17	23.89	24.96	24.56	24.6	24.56	24.78	24.73	24.78	24.73	23.15	29.38	27.47	27.47	27.48	26.91	28.64	26.38	79.35	87.64		98.03	95.22	95.51	51.64	55.73	55.4	55.95	54.82	54.82	54.55	54.55	55.16	35.07	38.01	36.89	37.86	37.86	36.32	36.32	36.85	36.27	35.69	36.71	37.09	34.88	34.3	34.44
Shewanella sp. MR-4 Shewmr4_2507	18.8	17.87	24.6	25.31	24.91	24.96	24.91	25.13	25.09	25.13	25.09	23.3	29.81	27.77	27.77	27.63	27.37	28.94	26.69	79.78	87.92	98.03		94.8	95.08	51.92	56.29	55.4	56.37	55.38	55.38	55.11	55.11	55.73	35.22	38.29	37.63	38.01	38.01	36.9	36.9	37.14	36.71	36.13	37.14	37.37	35.46	34.88	35.17
Shewanella sp. LZH-2 JM642_RS12735	18.8	18.02	24.42	25.31	25.09	25.13	25.09	25.31	25.27	25.31	25.27	23.77	29.81	27.77	27.77	27.33	27.52	28.48	26.69	78.51	86.94	95.22	94.8		96.91	51.92	56.29	55.54	56.52	55.81	55.81	54.97	54.97	56.01	35.22	38.29	37.33	37.72	37.72	36.9	36.9	36.85	36.71	36.56	36.99	37.23	34.88	34.3	34.73
Shewanella sp.8A M2897_RS07860	18.65	18.02	23.89	24.78	24.56	24.6	24.56	24.78	24.73	24.78	24.73	22.99	29.52	27.31	27.31	26.88	26.91	28.02	26.23	78.51	86.66	95.51	95.08	96.91		51.35	55.87	55.11	55.95	54.82	54.82	53.98	53.98	55.45	34.35	38.01	37.19	37.86	37.86	36.76	36.76	36.71	36.42	35.98	36.56	36.94	34.88	34.15	34.59
Shewanella marisflavi strain EP1 CFF01_RS06685	19.91	18.99	24.96	24.25	23.51	23.9	23.86	23.72	23.67	23.72	23.67	21.53	33.48	30.89	30.89	26.14	27.27	28.04	27.78	50.92	49.79	51.64	51.92	51.92	51.35		57.18	57.2	56.9	56.9	56.9	59.34	59.34	58.32	35.23	38.23	37.85	37.5	37.5	36.97	36.97	37.5	38.08	36.63	36.63	38.17	36.63	35.9	36.05
Shewanella piezotolerans WP3 Shewanella piezotolerans WP3 SWP_RS14680	21.03	18.93	25.31	26.73	26.67	26.54	26.49	27.08	27.03	27.08	27.03	22.83	33.29	31.51	31.51	29.35	29.75	31.13	28.88	54.31	55.45	55.73	56.29	56.29	55.87	57.18		70.45	73.94	74.65	74.65	63.78	63.78	64.21	35.41	40.09	40.06	39.65	39.65	38.41	38.41	38.93	39.51	39.22	39.8	39.6	38.41	36.67	36.96
Shewanella fidelis ATCC-BAA-318 L884 DRAFT_scaffold 00001.1 _L884_RS0114745	20.94	20.18	24.33	25.93	25.18	25.22	25.18	25.75	25.71	25.75	25.71	23.52	32.8	30.84	30.84	26.56	30.15	30.92	28.2	53.69	54.26	55.4	55.4	55.54	55.11	57.2	70.45		76.28	76.99	76.99	60.83	60.83	62.78	36.97	40.78	40.77	40.93	40.93	39.1	39.1	40.49	40.93	40.35	40.93	40.43	37.06	36.48	36.34
Shewanella schlegeliana strain JCM JMA39_RS08960	20.59	20.12	25.13	27.26	26.14	26.01	25.96	26.55	26.5	26.37	26.33	22.98	32.42	31.81	31.81	28.9	29.6	31.29	29.34	53.12	55.1	55.95	56.37	56.52	55.95	56.9	73.94	76.28		82.58	82.58	62.78	62.78	62.75	37.74	40.81	39.91	39.51	39.51	39.28	39.28	40.23	40.81	40.81	40.52	40.17	37.25	36.81	36.96
Shewanella sp.MBTL60-112-B2 K5Q73_RS09045	19.85	20.12	24.6	26.73	25.61	25.66	25.61	26.02	25.97	26.02	25.97	23.6	32.85	31.96	31.96	29.05	30.67	31.13	29.8	53.97	55.24	54.82	55.38	55.81	54.82	56.9	74.65	76.99	82.58		100	62.93	62.93	63.46	36.28	40.67	40.36	39.94	39.94	39.28	39.28	39.51	40.52	40.23	39.8	40.03	38.7	37.68	37.97
Shewanella sp.MBTL60_112_B1 K5Q83_RS07485	19.85	20.12	24.6	26.73	25.61	25.66	25.61	26.02	25.97	26.02	25.97	23.6	32.85	31.96	31.96	29.05	30.67	31.13	29.8	53.97	55.24	54.82	55.38	55.81	54.82	56.9	74.65	76.99	82.58	100		62.93	62.93	63.46	36.28	40.67	40.36	39.94	39.94	39.28	39.28	39.51	40.52	40.23	39.8	40.03	38.7	37.68	37.97
Shewanella enrypsychrophilus strain YLB-08 FM038_RS07495	19.71	17.46	23.36	25.31	24.39	24.78	24.74	24.78	24.73	24.78	24.73	22.98	32.85	31.2	31.2	28.44	30.83	30.67	29.95	54.97	54.26	54.55	55.11	54.97	53.98	59.34	63.78	60.83	62.78	62.93	62.93		100	71.89	36.72	40.52	40.21	40.23	40.23	39.71	39.71	40.81	40.38	38.93	38.49	40.75	36.96	36.09	36.38
Shewanella sp.YLB_09 FS418_RS09070	19.71	17.46	23.36	25.31	24.39	24.78	24.74	24.78	24.73	24.78	24.73	22.98	32.85	31.2	31.2	28.44	30.83	30.67	29.95	54.97	54.26	54.55	55.11	54.97	53.98	59.34	63.78	60.83	62.78	62.93	62.93	100		71.89	36.72	40.52	40.21	40.23	40.23	39.71	39.71	40.81	40.38	38.93	38.49	40.75	36.96	36.09	36.38
Shewanella sediminis HAW-EB3 Ssed_1529	19.56	17.31	25.31	26.37	25.44	25.66	25.61	25.49	25.44	25.49	25.44	23.14	32.13	31.35	31.35	28.29	31.13	29.45	30.41	54.46	55.16	55.16	55.73	56.01	55.45	58.32	64.21	62.78	62.75	63.46	63.46	71.89	71.89		37.3	40.23	39.61	39.65	39.65	40	40	40.09	40.23	38.64	38.93	39.16	37.97	36.52	36.96
Shewanella sp.SUN WT4 FJQ87_RS07970	18.88	23.13	26.69	27.4	26.68	26.86	26.86	27.05	27.05	27.05	27.05	25.66	28.26	39.48	39.48	32.83	34.66	35.79	34.62	34.64	34.2	35.07	35.22	35.22	34.35	35.23	35.41	36.97	37.74	36.28	36.28	36.72	36.72	37.3		57.49	56.57	57.2	57.2	56.13	56.13	56.63	56.48	59.22	59.8	57.2	56.21	55.06	55.06
Shewanella schlegeliana strain JCM JMA39_RS08995	19	21.91	26.47	30.02	28.57	28.75	28.75	29.13	29.13	29.13	29.13	25.89	28.95	40.88	40.88	34.84	36.85	36.45	34.66	39.16	38.01	38.01	38.29	38.29	38.01	38.23	40.09	40.78	40.81	40.67	40.67	40.52	40.52	40.23	57.49		91.2	92.13	92.13	82.38	82.38	83.4	82.12	75.25	77.79	78.25	60.75	60.17	60.46
Shewanella fidelis ATCC-BAA-318 L884 DRAFT_scaffold 00001.1 _L884_RS0114705	19.18	21.71	26.92	28.57	27.27	27.45	27.45	27.84	27.84	27.84	27.84	25.16	29.39	40.41	40.41	34.52	37.36	36.32	34.96	38.81	38.37	36.89	37.63	37.33	37.19	37.85	40.06	40.77	39.91	40.36	40.36	40.21	40.21	39.61	56.57	91.2		93.55	93.55	83.55	83.55	84.02	83.28	76.54	77.53	79.33	61.39	60.36	60.65
Shewanella sp.MBTL60-112-B2 K5Q73_RS09080	19	21.76	26.11	28.95	28.22	28.4	28.4	28.77	28.77	28.77	28.77	25.58	29.24	40.73	40.73	35.29	37	36.45	35.12	39.02	38.01	37.86	38.01	37.72	37.86	37.5	39.65	40.93	39.51	39.94	39.94	40.23	40.23	39.65	57.2	92.13	93.55		100	84.24	84.24	84.26	82.83	75.54	77.94	79.26	60.61	59.6	59.88
Shewanella sp.MBTL60_112_B1 K5Q83_RS07450	19	21.76	26.11	28.95	28.22	28.4	28.4	28.77	28.77	28.77	28.77	25.58	29.24	40.73	40.73	35.29	37	36.45	35.12	39.02	38.01	37.86	38.01	37.72	37.86	37.5	39.65	40.93	39.51	39.94	39.94	40.23	40.23	39.65	57.2	92.13	93.55	100		84.24	84.24	84.26	82.83	75.54	77.94	79.26	60.61	59.6	59.88
Shewanella enrypsychrophilus strain YLB-08 FM038_RS07460	19.76	20.6	26.33	28.11	27.56	27.92	27.92	27.94	27.94	27.94	27.94	25.47	28.84	40.64	40.64	35.8	37.06	36.96	35.79	37.92	38.49	36.32	36.9	36.9	36.76	36.97	38.41	39.1	39.28	39.28	39.28	39.71	39.71	40	56.13	82.38	83.55	84.24	84.24		100	89.4	89.68	76.5	78.62	79.08	61.99	62.14	62.28
Shewanella sp.YLB_09 FS418_RS09035	19.76	20.6	26.33	28.11	27.56	27.92	27.92	27.94	27.94	27.94	27.94	25.47	28.84	40.64	40.64	35.8	37.06	36.96	35.79	37.92	38.49	36.32	36.9	36.9	36.76	36.97	38.41	39.1	39.28	39.28	39.28	39.71	39.71	40	56.13	82.38	83.55	84.24	84.24	100		89.4	89.68	76.5	78.62	79.08	61.99	62.14	62.28
Shewanella piezotolerans WP3 Shewanella piezotolerans WP3 SWP_RS14715	20.18	22.5	26.64	28.6	28.57	28.92	28.92	28.95	28.95	28.95	28.95	25.43	28.8	41.49	41.49	35.9	37	36.6	35.12	38.58	38.29	36.85	37.14	36.85	36.71	37.5	38.93	40.49	40.23	39.51	39.51	40.81	40.81	40.09	56.63	83.4	84.02	84.26	84.26	89.4	89.4		92.56	77.11	78.22	79.83	60.32	59.88	60.32
Shewanella sp.KX20019 JK628_RS15040	19.88	22.06	26.64	28.42	28.4	28.75	28.75	28.77	28.77	28.77	28.77	25.43	28.8	41.49	41.49	34.84	37.16	36.6	35.58	38.29	38.29	36.27	36.71	36.71	36.42	38.08	39.51	40.93	40.81	40.52	40.52	40.38	40.38	40.23	56.48	82.12	83.28	82.83	82.83	89.68	89.68	92.56		76.68	77.79	79.4	62.77	61.18	61.62
Shewanella marisflavi strain EP1 CFF01_RS06650	18.85	21.01	26.64	28.24	27.16	26.98	26.98	27.53	27.53	27.53	27.53	25.58	27.63	39.06	39.06	34.84	36.24	36.75	34.05	36.42	36.13	35.69	36.13	36.56	35.98	36.63	39.22	40.35	40.81	40.23	40.23	38.93	38.93	38.64	59.22	75.25	76.54	75.54	75.54	76.5	76.5	77.11	76.68		80.52	78.83	61.18	61.04	61.04
Shewanella woodyi ATCC 51908 Swoo_3127	18.85	21.46	28.6	29.13	28.75	28.57	28.57	29.31	29.31	29.31	29.31	25.43	28.8	40.27	40.27	33.94	37	36.14	33.9	38.29	36.27	36.71	37.14	36.99	36.56	36.63	39.8	40.93	40.52	39.8	39.8	38.49	38.49	38.93	59.8	77.79	77.53	77.94	77.94	78.62	78.62	78.22	77.79	80.52		86.53	63.35	62.34	62.77
Shewanella sediminis HAW-EB3 Ssed_1523	19.56	21.93	27.66	28.55	27.64	28.17	28.17	28.01	28.01	28.01	28.01	24.3	29.49	39.91	39.91	33.63	37.16	36.29	34.82	39.68	38.24	37.09	37.37	37.23	36.94	38.17	39.6	40.43	40.17	40.03	40.03	40.75	40.75	39.16	57.2	78.25	79.33	79.26	79.26	79.08	79.08	79.83	79.4	78.83	86.53		62.91	61.04	61.18
Shewanella livingstonensis strain LMG 19866 EGC82_RS07990	18.11	19.97	26.92	28.34	28.14	28.5	28.5	28.34	28.34	28.34	28.34	25.08	28.22	38.32	38.32	32.12	34.72	34	33.74	35.6	35.02	34.88	35.46	34.88	34.88	36.63	38.41	37.06	37.25	38.7	38.7	36.96	36.96	37.97	56.21	60.75	61.39	60.61	60.61	61.99	61.99	60.32	62.77	61.18	63.35	62.91		90.36	90.07
Shewanella psychromarinicola strain M2 EGC80_RS12740	18.56	20.12	26.56	27.99	27.96	28.32	28.32	28.16	28.16	28.16	28.16	25.23	28.07	36.49	36.49	31.97	35.33	34.15	33.13	35.46	34.15	34.3	34.88	34.3	34.15	35.9	36.67	36.48	36.81	37.68	37.68	36.09	36.09	36.52	55.06	60.17	60.36	59.6	59.6	62.14	62.14	59.88	61.18	61.04	62.34	61.04	90.36		98.71
Shewanella sp.Actino-trap-3 CXF80_RS00750	18.26	20.42	26.74	27.81	28.14	28.5	28.5	28.34	28.34	28.34	28.34	25.08	28.22	37.1	37.1	31.67	35.48	33.69	33.13	35.89	34.44	34.44	35.17	34.73	34.59	36.05	36.96	36.34	36.96	37.97	37.97	36.38	36.38	36.96	55.06	60.46	60.65	59.88	59.88	62.28	62.28	60.32	61.62	61.04	62.77	61.18	90.07	98.71
Shewanella sp. ARC9_LZ GUY17_RS06930	18.11	20.86	27.09	28.34	27.79	28.14	28.14	27.99	27.99	27.99	27.99	25.23	28.07	36.95	36.95	32.12	34.41	33.54	32.82	36.32	35.31	35.31	35.75	35.17	35.02	37.35	37.97	37.94	37.25	38.84	38.84	36.67	36.67	37.1	55.49	62.48	62.72	61.9	61.9	63.29	63.29	61.9	62.63	62.34	64.79	63.64	91.8	92.52	92.23
Shewanella frigidimarina NCIMB 400 Sfri_2639	18.41	20.72	26.56	27.99	27.43	27.79	27.79	27.63	27.63	27.63	27.63	25.23	27.92	36.34	36.34	31.52	33.95	33.08	32.67	35.89	35.31	35.02	35.46	34.88	34.73	36.77	37.68	36.92	36.81	38.41	38.41	36.38	36.38	36.96	55.2	62.05	62.57	61.62	61.62	63.58	63.58	61.76	62.91	62.05	64.21	63.2	92.37	91.65	91.08
Shewanella sp. WPAGA9 IGB07_RS05180	16.05	19.82	27.89	29.13	28.04	28.04	28.04	28.42	28.42	28.24	28.24	26.55	29.09	38.51	38.51	32.63	34.76	33.9	36.25	34.59	34.44	34.01	34.88	35.02	34.3	35.61	39.13	38.23	39.28	39.13	39.13	37.39	37.39	37.97	58.5	67.05	68.58	67.63	67.63	68.01	68.01	67.19	67.91	69.06	72.23	69.5	69.7	68.69	68.83
Shewanella japonica strain KCTC 22435 SJ2017_RS07845	16.05	19.97	27.71	28.95	27.87	27.87	27.87	28.24	28.24	28.06	28.06	26.71	29.24	38.51	38.51	32.63	34.76	33.9	36.25	34.44	34.44	33.86	34.73	34.88	34.15	35.47	39.13	38.23	39.28	39.13	39.13	37.25	37.25	37.83	58.36	66.91	68.44	67.48	67.48	68.01	68.01	67.05	67.77	68.92	72.09	69.35	69.7	68.54	68.69
Shewanella putrefaciens strain FDAARGOS_681 FOB89_RS16335	17.73	20.21	26.82	27.18	26.1	26.1	26.1	26.47	26.47	26.29	26.29	24.69	26.42	37.14	37.14	32.98	35.22	34.2	35.02	33.96	34.83	34.68	35.12	34.97	34.83	34.83	37.05	36.14	36.76	36.18	36.18	35.75	35.75	36.18	56.57	63.4	64.7	64.12	64.12	65.66	65.66	64.27	64.55	66.28	68.3	66.14	62.82	62.68	62.82
Shewanella sp.ISTPL2 CCLCJOKE_1 HUB64_RS04600	19.44	20.86	27.53	27.89	26.98	26.98	26.98	27.18	27.18	27	27	24.53	28.07	38.51	38.51	33.84	34.15	33.59	34.56	35.6	35.75	35.6	36.03	35.6	35.31	35.47	38.99	38.08	39.13	38.55	38.55	37.39	37.39	37.54	59.08	65.9	67.26	67.05	67.05	67.58	67.58	67.48	67.19	69.21	72.37	70.22	66.23	65.37	65.51
Shewanella sp. MR-4 Shewmr4_2512	19	21.31	27	28.6	27.34	27.34	27.34	27.71	27.71	27.53	27.53	24.22	28.8	38.96	38.96	35.2	35.53	34.82	35.79	36.61	36.61	36.9	37.05	37.05	36.61	36.63	38.55	38.52	39.71	38.99	38.99	36.52	36.52	37.83	61.1	66.19	67.99	67.63	67.63	68.01	68.01	68.2	68.63	70.5	72.95	69.93	67.82	67.68	67.68
Shewanella oneidensis MR-1 mtrB	18.8	21.55	26.82	28.77	27.69	27.69	27.69	27.89	27.89	27.71	27.71	24.69	28.28	39.12	39.12	34.44	35.07	34.2	35.18	35.79	35.5	35.21	35.64	35.64	35.21	36.23	38.01	38.26	39.16	38.87	38.87	35.69	35.69	37.72	60.52	65.76	67.7	67.05	67.05	67.58	67.58	67.05	67.48	70.36	72.09	69.21	65.32	65.47	65.32
Shewanella xiamenensis NUITM-VS1 NUITMVS1_RS26710	19.09	21.69	27.18	28.95	27.69	27.69	27.69	27.89	27.89	27.71	27.71	24.53	28.28	39.12	39.12	34.29	35.07	34.2	35.18	36.36	35.93	35.93	36.36	36.36	35.93	36.96	37.86	37.83	39.31	38.87	38.87	35.98	35.98	37.72	60.52	65.32	67.11	66.19	66.19	67.58	67.58	66.91	67.48	70.5	71.65	68.35	66.62	66.91	66.76
Shewanella sp. LZH-2 JM642_RS12760	19.24	21.69	27.18	29.13	27.87	27.87	27.87	28.06	28.06	27.89	27.89	24.53	27.99	39.12	39.12	34.44	35.07	34.51	35.33	36.08	35.64	35.64	36.08	36.08	35.64	36.67	37.86	37.83	39.31	38.58	38.58	35.98	35.98	37.72	60.52	65.18	67.11	66.19	66.19	67.44	67.44	66.91	67.34	70.36	71.65	68.35	66.47	66.76	66.62
Shewanella sp.8A M2897_RS07835	19.09	21.55	27.18	28.95	27.69	27.69	27.69	27.89	27.89	27.71	27.71	24.53	28.13	39.12	39.12	34.29	34.92	34.51	35.18	36.36	35.93	35.93	36.36	36.36	35.93	36.96	38.15	38.12	39.6	38.87	38.87	36.27	36.27	37.72	60.66	65.47	67.11	66.19	66.19	67.72	67.72	66.91	67.63	70.36	71.65	68.63	66.76	67.05	66.91
Ferrimonas lipolytica strain S7 HER31_RS03420	17.58	18.61	27.93	29.01	28.14	28.49	28.49	28.65	28.65	28.65	28.65	24.37	27.36	37.46	37.46	34.16	35.88	37.56	36.78	26.95	26.49	26.8	26.95	27.11	26.65	30.15	32.36	29.23	30.37	30.21	30.21	30.21	30.21	30.37	36.46	40.58	40.25	40.58	40.58	41.26	41.26	41.35	41.35	40.43	39.97	38.38	37.85	36.46	36.92
Ferrimonas balerica DSM 9799 Fbal_1355	18.38	19	30.29	29.93	29.36	29.54	29.54	29.57	29.57	29.39	29.39	27.46	27.5	45.08	45.08	39.02	39.22	37.89	37.95	30.85	30.24	30.4	30.7	30.24	29.79	33.13	32.88	31.6	33.03	33.64	33.64	34.25	34.25	32.88	40.46	45.29	44.77	44.53	44.53	44.44	44.44	46.2	44.68	44.68	42.86	43.4	42.44	41.07	41.53
Ferrimonas sp.SCSIO 43195 Ferrimonas sp.SCSIO 43195 J8Z22_RS15475	18.51	22.17	29.75	29.93	28.83	29	29	29.03	29.03	28.85	28.85	25.35	29.8	41.99	41.99	38.82	39.06	39.59	38.87	31.17	31.02	31.64	32.25	31.79	31.48	32.25	33.08	31.94	33.38	33.38	33.38	33.54	33.54	33.23	40.62	42.44	42.16	41.51	41.51	41.11	41.11	43.06	42.13	42.59	40.9	41.14	41.15	40.84	40.84
Ferrimonas sp.SCSIO 43195 Ferrimonas sp.SCSIO 43195 J8Z22_RS11600	17.39	20.41	29.64	28.21	28.37	28.55	28.55	28.39	28.39	28.21	28.21	26.82	27.45	41.74	41.74	37.14	37.6	37.5	37.25	27.95	27.49	27.95	28.25	28.4	27.79	29.27	30.4	30.55	31.46	31.61	31.61	31.16	31.16	31.46	34.91	35.81	36.6	36.42	36.42	36.17	36.17	37.18	36.27	36.57	36.12	36.67	35.88	34.5	34.35
Shewanella psychromarinicola strain M2 EGC80_RS11445	15.94	18.48	27.19	28.44	27.89	27.71	27.71	27.91	27.91	27.91	27.91	26.05	24	31.95	31.95	31.03	30.34	32.51	30.08	27.59	26.68	26.52	26.37	27.29	26.98	24.77	26.68	27.68	26.68	27.13	27.13	26.22	26.22	26.83	31.24	32.93	33.8	33.23	33.23	34.2	34.2	33.08	32.62	35.37	32.62	31.81	32.06	31.9	32.52
Shewanella sp.SUN WT4 FJQ87_RS02755	18.29	18.87	29.36	27.94	26.68	26.5	26.5	26.69	26.69	26.51	26.51	31.37	25.96	38.78	38.78	36.32	35.69	34.47	35.14	28.59	28.68	29.59	30.2	29.74	29.29	29.1	31.91	29.71	29.77	31.3	31.3	29.92	29.92	29.92	40.58	40.7	40.53	40.09	40.09	38.17	38.17	39.18	39.02	39.94	40.24	38.2	40.64	39.26	39.42
Shewanella schlegeliana strain JCM JMA39_RS09495	18.52	19.25	31.73	31.19	30.67	31.03	31.03	31.02	31.02	30.66	30.66	27.57	26.23	41.35	41.35	35.62	35.13	34.98	35.45	28.85	28.64	30	30.61	30	29.39	30.43	31.55	30.28	31.1	30.95	30.95	31.97	31.97	31.67	40.67	42.31	41.09	41.55	41.55	40.55	40.55	42.62	41.7	42.31	41.55	41.19	40.89	38.59	38.59
Shewanella fidelis ATCC-BAA-318 L884 DRAFT_scaffold 00001.1 _L884_RS0114155	19.14	19.41	32.26	31.55	31.03	31.38	31.38	31.37	31.37	31.02	31.02	28.19	26.38	42.11	42.11	37.14	35.75	35.14	35.29	28.55	28.48	29.09	29.55	29.39	28.79	30.43	32.62	30.89	31.86	31.71	31.71	31.97	31.97	31.82	40.21	42.77	42.5	41.86	41.86	41.31	41.31	42.62	42.16	42.77	41.7	41.95	40.28	38.28	38.44
Shewanella sp.MBTL60-112-B2 K5Q73_RS09525	18.67	18.94	32.09	31.19	30.5	30.67	30.67	30.84	30.84	30.48	30.48	28.35	25.77	42.11	42.11	36.68	36.52	35.6	35.76	28.1	28.03	28.79	29.24	28.79	28.18	30.12	31.86	30.43	31.4	31.25	31.25	31.82	31.82	31.21	40.06	42.31	41.72	41.55	41.55	40.55	40.55	42.77	42.16	42.77	41.7	41.19	39.2	37.06	37.06
Shewanella sp.MBTL60_112_B1 K5Q83_RS07005	18.67	18.94	32.09	31.19	30.5	30.67	30.67	30.84	30.84	30.48	30.48	28.35	25.77	42.11	42.11	36.68	36.52	35.6	35.76	28.1	28.03	28.79	29.24	28.79	28.18	30.12	31.86	30.43	31.4	31.25	31.25	31.82	31.82	31.21	40.06	42.31	41.72	41.55	41.55	40.55	40.55	42.77	42.16	42.77	41.7	41.19	39.2	37.06	37.06
Shewanella piezotolerans WP3 Shewanella piezotolerans WP3 SWP_RS15455	18.04	19.24	31.73	31.02	30.5	30.67	30.67	30.84	30.84	30.48	30.48	27.73	25.73	42.73	42.73	36.83	36.83	35.14	35.6	27.31	27.85	28.46	28.92	28.46	27.85	29.19	30.78	28.88	29.86	30.78	30.78	30.9	30.9	30.75	39.02	42.2	41.92	41.59	41.59	40.43	40.43	41.59	41.28	41.9	40.37	40.92	38.92	36.77	36.92
Shewanella sp.KX20019 JK628_RS15605	18.35	19.24	31.55	31.02	30.67	30.85	30.85	31.02	31.02	30.66	30.66	28.35	25.42	42.42	42.42	37.29	36.21	35.29	35.45	27.62	27.25	28.77	28.92	28.46	27.7	29.34	30.78	29.19	30.02	30.32	30.32	31.05	31.05	30.29	39.48	41.9	41.29	41.44	41.44	39.82	39.82	41.9	40.83	42.2	41.44	40.92	38.46	36.46	36.46
Shewanella sp. MR-4 Shewmr4_3676	15.81	19.12	30.3	29.77	29.08	29.26	29.26	29.41	29.41	29.41	29.41	27.71	26.45	39.45	39.45	37.29	33.85	36.57	33.64	30.27	29.07	29.22	29.52	29.22	28.61	29.03	30.3	29.64	28.94	30.3	30.3	29.39	29.39	28.64	34.65	39.18	38.2	38.73	38.73	37.58	37.58	37.97	38.28	36.91	36.46	37.31	36.38	34.4	34.7
Shewanella sp.ISTPL2 CCLCJOKE_1 HUB64_RS14000	16.98	18.43	30.71	29.46	30.02	30.02	30.02	30.18	30.18	30.18	30.18	28.55	25.46	39.63	39.63	37.21	33.38	35.86	35.09	30.2	30.5	31.71	32.02	31.41	31.11	30.64	32.37	31.55	31.46	32.52	32.52	31	31	29.48	36.95	38.6	38.38	38.45	38.45	37.9	37.9	38.3	37.99	37.54	37.39	37.18	37.92	35.93	36.39
Shewanella putrefaciens strain FDAARGOS_681 FOB89_20620	16.36	19.21	29.82	30	30.55	30.37	30.37	30.71	30.71	30.71	30.71	29.64	27.45	40.25	40.25	37.67	34.78	35.55	35.24	29.74	30.2	30.2	30.8	31.11	30.35	30.18	31.16	30.49	31.16	32.98	32.98	30.85	30.85	30.4	36.34	38.91	38.38	38.75	38.75	37.14	37.14	37.23	38.3	36.78	37.69	35.36	36.85	35.02	35.32
Shewanella oneidensis MR-1 dmsF	15.89	19.21	30.18	29.82	30.2	30.02	30.02	30.36	30.36	30.36	30.36	29.64	28.07	41.17	41.17	37.67	36.32	35.55	36.32	29.74	30.2	30.2	31.11	31.11	30.2	30.34	31.76	30.95	31.16	33.13	33.13	31.46	31.46	30.85	36.03	38.75	38.38	38.45	38.45	37.44	37.44	37.69	38.15	37.54	37.69	35.51	37.16	35.32	35.63
Shewanella sp.8A M2897_RS06495	16.2	18.9	29.82	30.18	30.55	30.37	30.37	30.89	30.89	30.89	30.89	29.33	27.61	40.55	40.55	38.59	35.86	36.17	35.55	30.05	30.35	30.05	30.65	30.65	29.74	29.88	31.76	31.25	31.16	32.83	32.83	32.07	32.07	30.55	35.88	39.06	38.22	38.91	38.91	37.75	37.75	38.3	38.6	37.39	38.15	35.81	36.54	35.02	35.32
Shewanella sp. LZH-2 JM642_14195	15.89	19.37	29.82	30.36	30.73	30.55	30.55	31.07	31.07	31.07	31.07	29.17	27.91	40.86	40.86	38.28	35.55	36.17	35.55	30.2	30.5	30.35	30.8	30.8	29.89	30.18	32.07	31.71	31.16	33.28	33.28	32.07	32.07	30.85	36.03	38.91	38.07	38.75	38.75	37.6	37.6	38.15	38.45	37.23	37.99	35.66	37	35.47	35.78
Shewanella xiamenensis NUITM-VS1 NUITMVS1_29550	16.04	19.06	29.64	30.18	30.55	30.37	30.37	30.89	30.89	30.89	30.89	29.17	27.76	40.55	40.55	38.28	35.7	36.01	35.55	30.2	30.5	30.35	30.8	30.8	29.89	29.88	31.91	31.4	31.16	32.98	32.98	32.07	32.07	30.55	35.88	38.75	37.91	38.6	38.6	37.44	37.44	37.99	38.3	37.08	37.84	35.51	36.7	35.17	35.47
Shewanella sediminis HAW-EB3 Ssed_2924	17.72	20.56	32.03	31.85	31.1	31.45	31.45	31.49	31.49	31.49	31.49	27.78	25.08	38.11	38.11	35.81	34.72	35.23	34.98	30.98	29.92	30.38	30.98	30.98	30.23	29.94	32.53	31.56	31.92	32.68	32.68	31.77	31.77	31.16	37.1	39.43	38.46	39.58	39.58	39.49	39.49	39.58	40.48	39.73	39.73	38.17	39.12	37.31	37.76
Shewanella livingstonensis strain LMG 19866 EGC82_RS20520	16.49	17.55	29.39	29.75	30.25	30.07	30.07	30.47	30.47	30.65	30.65	27.53	24.08	40.86	40.86	35.32	36.53	34.42	35.87	29.05	28.29	29.5	29.8	30.11	29.8	28.85	30.7	30.34	30.4	31.61	31.61	29.64	29.64	30.4	36.59	39.61	38.01	39	39	38.3	38.3	38.54	38.39	36.87	37.33	37.27	39.54	38.93	39.39
Shewanella japonica strain KCTC 22435 SJ2017_RS00820	17.13	18.37	31.9	32.97	31.85	32.21	32.21	32.08	32.08	32.26	32.26	27.06	26.73	43.23	43.23	38.74	37.98	38.2	38.57	30.45	29.85	31.06	31.52	31.06	31.21	29.66	33.33	32.82	33.18	33.79	33.79	31.35	31.35	31.51	38.93	42.71	42.75	44.07	44.07	42.31	42.31	43.01	43.47	42.55	41.03	40.97	42.2	40.37	40.06
Shewanella sp. WPAGA9 IGB07_RS19240	17.29	18.37	31.9	32.97	31.85	32.21	32.21	32.08	32.08	32.26	32.26	27.22	26.73	43.23	43.23	38.9	38.29	38.2	38.72	30.45	29.85	31.06	31.52	31.06	31.21	29.66	33.33	32.82	33.18	33.79	33.79	31.35	31.35	31.51	38.78	42.86	42.9	44.22	44.22	42.47	42.47	43.16	43.62	42.71	41.19	41.12	42.35	40.52	40.21
Shewanella sp.Actino-trap-3 CXF80_RS10120	16.07	21.18	30.41	29.7	28.6	28.95	28.95	28.8	28.8	28.62	28.62	29.04	27.15	40.34	40.34	37.4	36.79	35.91	35.19	31.57	32.33	33.53	33.69	33.84	33.08	31.71	33.84	35.01	34.45	35.96	35.96	33.69	33.69	32.47	39.7	42.38	41.49	41.93	41.93	41.69	41.69	42.23	41.93	41.33	40.72	40.36	41.88	39.61	39.91
Shewanella psychromarinicola strain M2 EGC80_RS00665	16.54	21.96	30.41	30.95	29.48	29.84	29.84	29.87	29.87	29.7	29.7	30.28	26.99	40.34	40.34	37.56	36.63	35.6	35.5	31.27	31.87	33.08	33.23	33.38	32.63	31.25	33.69	34.7	33.84	35.81	35.81	33.69	33.69	32.02	39.39	43.29	42.11	42.23	42.23	42.15	42.15	42.53	42.38	41.78	41.18	41.11	42.49	40.06	40.21
Shewanella frigidimarina NCIMB 400 Sfri_3129	16.54	22.12	30.95	30.95	29.66	30.02	30.02	30.05	30.05	29.87	29.87	29.81	26.99	40.49	40.49	37.71	36.48	35.6	35.35	31.42	31.87	33.38	33.53	33.69	32.93	31.4	33.54	35.31	34.14	35.81	35.81	33.69	33.69	32.47	39.24	43.14	42.11	42.08	42.08	41.99	41.99	42.38	42.23	42.08	41.33	41.11	41.88	39.76	39.91
Shewanella sediminis HAW-EB3 Ssed_0351	16.69	21.03	32.56	32.2	30.55	30.91	30.91	30.77	30.77	30.59	30.59	29.97	27.15	40.8	40.8	36.95	37.25	36.53	35.97	31.42	31.72	32.93	33.08	32.63	32.02	31.4	34.6	35.16	34.29	35.66	35.66	33.08	33.08	31.71	39.55	42.08	41.18	40.87	40.87	41.39	41.39	41.18	42.08	41.18	40.57	39.61	41.73	39.45	39.76
Shewanella sp.KX20019 JK628_RS20545	17.31	20.4	30.95	31.66	29.66	30.02	30.02	30.05	30.05	29.7	29.7	29.5	27.3	40.64	40.64	36.03	36.17	35.45	34.73	30.66	30.66	32.02	32.18	32.02	31.27	30.95	32.93	34.55	33.38	34.45	34.45	33.08	33.08	31.71	38.18	40.87	39.94	39.97	39.97	39.58	39.58	40.27	40.57	39.82	39.52	38.25	40.36	38.09	38.39
Shewanella psychromarinicola strain M2 EGC80_RS06740	15.24	17.87	30.23	30.95	30.37	30.55	30.55	30.77	30.77	30.77	30.77	27.68	24.54	37.02	37.02	34.4	36.53	35.04	34.94	27.38	27.23	28.44	28.44	28.14	28.59	28.55	30.85	31.4	28.88	28.72	28.72	28.42	28.42	29.33	34.45	38.69	38.16	39	39	38.15	38.15	39.15	38.54	36.87	37.18	36.82	36.95	35.88	35.88
Shewanella sp.Actino-trap-3 CXF80_RS15630	15.09	17.87	30.23	30.95	30.37	30.55	30.55	30.77	30.77	30.77	30.77	27.68	24.54	36.87	36.87	34.4	36.53	35.04	34.94	27.38	27.23	28.44	28.44	28.14	28.59	28.55	30.85	31.4	28.88	28.72	28.72	28.42	28.42	29.33	34.45	38.69	38.16	39	39	38.15	38.15	39.15	38.54	37.03	37.33	36.97	36.79	35.88	35.88
Shewanella woodyi ATCC 51908 Swoo_0232	17.77	20.25	30.82	32.08	32.03	32.03	32.03	32.08	32.08	32.08	32.08	28.15	24.88	40.03	40.03	37.4	38.18	36.22	37.52	28.79	28.18	29.09	29.55	29.09	28.64	28.44	31.81	32.82	30.14	31.66	31.66	30.29	30.29	30.14	38.17	41.95	41.5	42.25	42.25	42.01	42.01	43.47	43.31	40.73	40.73	40.06	40.98	39.6	40.06
Shewanella enrypsychrophilus strain YLB-08 FM038_RS01255	16.67	19.44	30.82	31.72	30.07	30.25	30.25	30.29	30.29	30.29	30.29	28.93	24.85	40.18	40.18	38.63	38.79	37.93	37.21	29.8	29.05	30.11	30.56	29.95	29.5	27.79	31.91	31.86	30.24	30.7	30.7	30.85	30.85	30.09	38.57	41.43	40.97	41.58	41.58	41.03	41.03	42.49	41.27	40.52	40.36	39.24	40.46	39.69	40.15
Shewanella sp.YLB_09 FS418_RS01240	16.67	19.44	30.82	31.72	30.07	30.25	30.25	30.29	30.29	30.29	30.29	28.93	24.85	40.18	40.18	38.63	38.79	37.93	37.21	29.8	29.05	30.11	30.56	29.95	29.5	27.79	31.91	31.86	30.24	30.7	30.7	30.85	30.85	30.09	38.57	41.43	40.97	41.58	41.58	41.03	41.03	42.49	41.27	40.52	40.36	39.24	40.46	39.69	40.15
Shewanella sp.YLB_09 FS418_RS02860	16.67	19.44	30.82	31.72	30.07	30.25	30.25	30.29	30.29	30.29	30.29	28.93	24.85	40.18	40.18	38.63	38.79	37.93	37.21	29.8	29.05	30.11	30.56	29.95	29.5	27.79	31.91	31.86	30.24	30.7	30.7	30.85	30.85	30.09	38.57	41.43	40.97	41.58	41.58	41.03	41.03	42.49	41.27	40.52	40.36	39.24	40.46	39.69	40.15
Shewanella sediminis HAW-EB3 Ssed_0228	16.82	19.44	30.47	31.72	30.6	30.78	30.78	30.82	30.82	30.82	30.82	27.68	24.69	41.41	41.41	38.63	39.26	39.01	37.52	29.65	29.2	30.11	30.56	30.26	29.65	28.4	32.83	32.77	31.76	31.91	31.91	30.4	30.4	30.55	39.18	42.19	42.06	42.49	42.49	41.95	41.95	42.94	42.34	41.12	41.27	40.76	41.37	40.61	41.07
Shewanella sediminis HAW-EB3 Ssed_1403	16.51	19.6	30.47	31.9	30.78	30.96	30.96	31	31	31	31	28.46	23.62	40.64	40.64	38.63	38.79	39.01	36.9	29.05	28.59	29.5	29.95	29.5	29.05	27.79	32.37	32.16	30.85	31.46	31.46	30.24	30.24	30.09	38.87	42.03	42.21	42.19	42.19	41.49	41.49	42.94	42.19	40.97	40.97	40.15	41.37	40.92	41.37
Shewanella marisflavi strain EP1 CFF01_RS01180	18.36	18.51	29.03	31.72	30.43	30.6	30.6	30.65	30.65	30.82	30.82	28.77	26.53	40.95	40.95	36.49	36.01	34.98	34.73	31.92	32.07	32.53	33.13	32.68	32.22	29.77	33.89	33.84	34.04	34.5	34.5	34.29	34.29	32.47	38.26	42.19	41.9	42.34	42.34	41.34	41.34	41.73	42.64	40.82	40.06	40.15	39.69	38.17	38.32
Shewanella sp. ARC9_LZ GUY17_RS19105	17.59	19.44	31.18	32.44	30.43	30.78	30.78	30.65	30.65	30.82	30.82	28.62	25.31	40.03	40.03	36.34	35.55	35.45	35.5	29.5	29.65	29.95	30.56	29.8	29.65	28.55	30.7	30.79	29.79	29.79	29.79	30.7	30.7	29.18	37.35	40.67	40.03	40.36	40.36	39.82	39.82	40.21	39.76	37.78	39.45	38.64	40.61	38.63	38.93
Shewanella frigidimarina NCIMB 400 Sfri_3685	17.59	19.13	31	32.62	30.6	30.96	30.96	30.82	30.82	31	31	28.77	25.15	40.03	40.03	36.18	35.09	35.29	35.19	29.65	29.8	30.11	30.71	29.95	29.8	28.24	30.55	30.95	29.79	29.79	29.79	30.85	30.85	29.33	37.2	40.52	40.03	40.06	40.06	39.82	39.82	40.21	39.76	37.78	39.45	38.64	40.61	38.78	39.08
[truncated: 50 more columns]
