# Supplementary material for: Global occurrence of the bacteria with capability for extracellular reduction of iodate
Source: Front Microbiol. 2022 Nov 25;13:1070601. doi: 10.3389/fmicb.2022.1070601 (PMC9732548; doi:10.3389/fmicb.2022.1070601)
Supplement: Supplementary file 6 [file Table_6.XLSX]

## Sheet: Sheet1
	Ferrimonas balerica DSM 9799 Fbal_1362	Shewanella sp.ISTPL2 CCLCJOKE_1 HUB64_RS04620	Shewanella.oneidensis MR-1 Shewanella.oneidensis MR-1 mtrF	Shewanella.sp. MR-4 Shewmr4_2508	Shewanella sp.8A M2897_RS07855	Shewanella.sp. LZH-2 JM642_12740	Shewanella.xiamenensis NUITM-VS1 NUITMVS1_26650	Shewanella marisflavi strain EP1 CFF01_RS06680	Shewanella piezotolerans WP3 SWP_RS14685	Shewanella fidelis ATCC-BAA-318 L884 DRAFT_scaffold 00001.1 _L884_RS0114740	Shewanella schlegeliana strain JCM JMA39_RS08965	Shewanella sp.MBTL60-112-B2 K5Q73_RS09050	Shewanella sp.MBTL60_112_B1 K5Q83_RS07480	Shewanella enrypsychrophilus strain YLB-08 FM038_RS07490	Shewanella sp.YLB_09 FS418_RS09065	Shewanella sediminis HAW-EB3 Ssed_1528	Ferrimonas lipolytica strain S7 HER31_RS03430	Ferrimonas balerica DSM 9799 Fbal_1357	Ferrimonas sp.SCSIO 43195 J8Z22_RS15465	Shewanella.putrefaciens strain FDAARGOS_681 FOB89_16330	Shewanella sp.ISTPL2 CCLCJOKE_1 HUB64_RS04610	Shewanella.sp. LZH-2 JM642_12750	Shewanella.xiamenensis NUITM-VS1 NUITMVS1_26680	Shewanella sp.8A M2897_RS07845	Shewanella schlegeliana strain JCM JMA39_RS08985	Shewanella sp.MBTL60-112-B2 K5Q73_RS09070	Shewanella sp.MBTL60_112_B1 K5Q83_RS07460	Shewanella enrypsychrophilus strain YLB-08 FM038_RS07470	Shewanella sp.YLB_09 FS418_RS09045	Shewanella sp.KX20019 JK628_RS15030	Shewanella fidelis ATCC-BAA-318 L884 DRAFT_scaffold 00001.1 _L884_RS0114715	Shewanella piezotolerans WP3 SWP_RS14705	Shewanella.oneidensis MR-1 mtrC	Shewanella.sp. MR-4 Shewmr4_2510	Shewanella sp.SUN WT4 FJQ87_RS07980	Shewanella woodyi ATCC 51908 Swoo_3125	Shewanella marisflavi strain EP1 CFF01_RS06660	Shewanella sediminis HAW-EB3 Ssed_1525	Shewanella sp. WPAGA9 IGB07_RS05190	Shewanella japonica strain KCTC 22435 SJ2017_RS07855	Shewanella livingstonensis strain LMG 19866 EGC82_RS08000	Shewanella sp. ARC9_LZ GUY17_RS06940	Shewanella frigidimarina NCIMB 400 Sfri_2637	Shewanella psychromarinicola strain M2 EGC80_RS12750	Shewanella sp.Actino-trap-3 CXF80_RS00760
Ferrimonas balerica DSM 9799 Fbal_1362		46.99	47.08	48.18	48.5	47.87	48.18	47.22	46.28	47.68	46.45	46.28	46.28	46.52	46.52	46.7	25.38	28.21	27.23	29.87	30.74	30.57	30.57	30.54	29.1	28.76	28.76	28.62	28.62	28.24	29.75	29.17	29.95	28.84	30.15	30.1	29.18	28.99	29.76	29.59	30.48	30.31	30.48	30.14	30.31
Shewanella sp.ISTPL2 CCLCJOKE_1 HUB64_RS04620	46.99		80.41	82.76	81.97	82.13	81.82	63.03	59.43	58.82	58.96	59.28	59.28	63.51	63.51	61.83	26.75	28.77	26.6	29.63	32.77	32.09	32.09	32.21	30.41	29.55	29.55	30.47	30.47	31.76	30.81	32.05	30.78	30.38	31.23	31.12	32.59	29.85	31.63	31.97	31.68	31.85	31.68	31.16	31.16
Shewanella.oneidensis MR-1 Shewanella.oneidensis MR-1 mtrF	47.08	80.41		87.79	87.95	87.79	88.26	62.78	59.18	58.73	58.56	59.34	59.34	63.41	63.41	62.83	28.74	30.77	27.56	30.76	34.07	33.05	33.05	33.16	31.53	30	30	31.76	31.76	31.21	31.26	31.5	30.9	30.32	31.69	31.92	32.54	31.34	31.75	31.58	31.45	31.45	31.11	31.45	31.79
Shewanella.sp. MR-4 Shewmr4_2508	48.18	82.76	87.79		93.27	92.8	92.8	64.35	60.44	59.21	59.18	59.18	59.18	64.83	64.83	62.52	28.74	30.94	28.24	30.76	35.42	34.75	34.75	34.85	32.38	31.17	31.17	32.27	32.27	31.71	31.93	32.17	32.23	32.54	31.86	32.94	32.88	31.51	32.94	32.77	31.79	31.62	31.45	31.62	31.62
Shewanella sp.8A M2897_RS07855	48.5	81.97	87.95	93.27		97.34	97.97	64.04	59.81	59.68	59.65	59.81	59.81	64.04	64.04	62.99	29.25	31.45	28.24	30.25	34.41	33.73	33.73	34.01	32.38	31	31	32.1	32.1	31.38	32.44	32.33	31.23	31.52	32.2	32.77	32.37	31.16	32.6	32.43	32.14	31.97	31.79	32.14	32.14
Shewanella.sp. LZH-2 JM642_12740	47.87	82.13	87.79	92.8	97.34		97.97	63.09	59.65	59.68	59.18	59.65	59.65	63.56	63.56	62.68	29.42	31.79	28.4	31.26	35.08	34.41	34.41	34.51	32.21	30.83	30.83	32.27	32.27	31.54	32.94	32.83	31.73	31.86	32.88	32.6	32.54	31.16	33.28	33.11	32.65	32.48	32.31	32.65	32.48
Shewanella.xiamenensis NUITM-VS1 NUITMVS1_26650	48.18	81.82	88.26	92.8	97.97	97.97		63.56	59.65	59.52	59.18	59.65	59.65	63.72	63.72	62.36	29.25	31.45	28.91	30.59	34.58	33.9	33.9	34.01	31.87	30.5	30.5	31.6	31.6	31.21	32.27	32.17	30.73	31.18	32.37	32.6	32.54	31.68	33.28	33.11	32.14	31.97	31.79	32.14	31.97
Shewanella marisflavi strain EP1 CFF01_RS06680	47.22	63.03	62.78	64.35	64.04	63.09	63.56		64.14	63.22	63.19	64.77	64.77	67.46	67.46	68.09	27.91	29.9	26.86	30.41	34.58	34.41	34.41	34.52	32.71	31.66	31.66	32.94	32.94	32.04	32.6	32.5	30.55	30.99	31.68	32.25	33.9	31.15	31.74	31.74	31.27	31.62	31.44	31.27	31.27
Shewanella piezotolerans WP3 SWP_RS14685	46.28	59.43	59.18	60.44	59.81	59.65	59.65	64.14		77.62	77.08	79.59	79.59	69.19	69.19	68.14	26.45	29.33	29.01	31.53	35.37	34.18	34.18	34.46	31.81	30.6	30.6	30.69	30.69	31.14	30.86	32.27	31	31.11	32.31	32.03	33.33	32.13	32.88	33.22	31.22	31.39	31.05	31.73	31.56
Shewanella fidelis ATCC-BAA-318 L884 DRAFT_scaffold 00001.1 _L884_RS0114740	47.68	58.82	58.73	59.21	59.68	59.68	59.52	63.22	77.62		80.63	83.49	83.49	68.37	68.37	67.83	27.46	29.86	29.01	30.55	34.6	33.39	33.39	33.16	30.82	29.61	29.61	30.2	30.2	30.15	31.74	32.15	29.68	30.8	32.01	31.55	32.35	31.83	32.76	33.1	31.25	31.6	31.25	31.25	30.56
Shewanella schlegeliana strain JCM JMA39_RS08965	46.45	58.96	58.56	59.18	59.65	59.18	59.18	63.19	77.08	80.63		85.87	85.87	67.77	67.77	67.87	26.99	28.16	27.73	31.43	34.01	34.35	34.35	34.62	31.76	30.05	30.05	30.03	30.03	29.48	29.36	30.12	29.12	28.67	31.06	30.95	31.74	30.36	31.8	32.14	29.97	30.14	29.79	29.97	29.79
Shewanella sp.MBTL60-112-B2 K5Q73_RS09050	46.28	59.28	59.34	59.18	59.81	59.65	59.65	64.77	79.59	83.49	85.87		100	68.72	68.72	69.4	27.82	30.02	29.34	31.87	35.03	35.03	35.03	35.3	31.47	30.43	30.43	30.86	30.86	30.98	32.55	33.28	31.67	30.6	31.62	32.2	32.65	32.13	32.37	32.71	31.39	31.56	31.22	31.22	30.87
Shewanella sp.MBTL60_112_B1 K5Q83_RS07480	46.28	59.28	59.34	59.18	59.81	59.65	59.65	64.77	79.59	83.49	85.87	100		68.72	68.72	69.4	27.82	30.02	29.34	31.87	35.03	35.03	35.03	35.3	31.47	30.43	30.43	30.86	30.86	30.98	32.55	33.28	31.67	30.6	31.62	32.2	32.65	32.13	32.37	32.71	31.39	31.56	31.22	31.22	30.87
Shewanella enrypsychrophilus strain YLB-08 FM038_RS07490	46.52	63.51	63.41	64.83	64.04	63.56	63.72	67.46	69.19	68.37	67.77	68.72	68.72		100	74.73	26.93	28.74	27.41	31.42	33.39	32.37	32.37	32.49	31.02	29.48	29.48	30.41	30.41	29.97	32.26	32.33	30.05	28.94	30.99	31.23	32.82	30.41	31.4	31.74	30.76	31.27	30.93	30.41	30.76
Shewanella sp.YLB_09 FS418_RS09065	46.52	63.51	63.41	64.83	64.04	63.56	63.72	67.46	69.19	68.37	67.77	68.72	68.72	100		74.73	26.93	28.74	27.41	31.42	33.39	32.37	32.37	32.49	31.02	29.48	29.48	30.41	30.41	29.97	32.26	32.33	30.05	28.94	30.99	31.23	32.82	30.41	31.4	31.74	30.76	31.27	30.93	30.41	30.76
Shewanella sediminis HAW-EB3 Ssed_1528	46.7	61.83	62.83	62.52	62.99	62.68	62.36	68.09	68.14	67.83	67.87	69.4	69.4	74.73	74.73		27.6	28.84	27.9	31.26	34.52	32.99	32.99	33.28	32.26	31.22	31.22	31.38	31.38	30.99	32.05	31.78	30.45	30.89	33.79	32.82	34.3	32.76	33.84	34.18	31.51	31.85	31.51	30.99	30.48
Ferrimonas lipolytica strain S7 HER31_RS03430	25.38	26.75	28.74	28.74	29.25	29.42	29.25	27.91	26.45	27.46	26.99	27.82	27.82	26.93	26.93	27.6		51.57	38.54	33.06	33.56	34.22	34.22	34.17	40	40.26	40.26	41.94	41.94	41.75	41.13	41.67	38.04	37.82	36.35	37.6	40.59	38.6	40.98	40.98	39.12	39.93	39.44	39.05	38.95
Ferrimonas balerica DSM 9799 Fbal_1357	28.21	28.77	30.77	30.94	31.45	31.79	31.45	29.9	29.33	29.86	28.16	30.02	30.02	28.74	28.74	28.84	51.57		40.1	37.29	38.46	39.8	39.8	39.3	45.41	46.33	46.33	47.5	47.5	47.82	47.83	46.96	43.02	43.32	37.84	43.37	44.95	44.41	45.47	45.47	44.95	44.3	44.63	44.39	44.14
Ferrimonas sp.SCSIO 43195 J8Z22_RS15465	27.23	26.6	27.56	28.24	28.24	28.4	28.91	26.86	29.01	29.01	27.73	29.34	29.34	27.41	27.41	27.9	38.54	40.1		41.49	41.87	42.35	42.35	41.92	44.5	43.99	43.99	43.17	43.17	44.18	42.79	41.34	42.46	42.17	39.34	43.79	43.04	43.88	42.95	42.95	41.28	40.64	41.6	40.96	40.16
Shewanella.putrefaciens strain FDAARGOS_681 FOB89_16330	29.87	29.63	30.76	30.76	30.25	31.26	30.59	30.41	31.53	30.55	31.43	31.87	31.87	31.42	31.42	31.26	33.06	37.29	41.49		65.99	65.52	65.52	63.65	52.57	51.85	51.85	49.84	49.84	50.24	53.66	53.26	56.71	53.28	46.86	49.35	50.65	51.62	51.13	51.45	49.84	49.19	49.51	49.43	49.51
Shewanella sp.ISTPL2 CCLCJOKE_1 HUB64_RS04610	30.74	32.77	34.07	35.42	34.41	35.08	34.58	34.58	35.37	34.6	34.01	35.03	35.03	33.39	33.39	34.52	33.56	38.46	41.87	65.99		89.69	89.69	87.54	51.22	50.33	50.33	49.43	49.43	50.98	48.87	48.63	50.48	65.13	50.48	50.81	51.93	55.88	54.56	54.88	54.44	53.8	53.8	54.35	53.63
Shewanella.sp. LZH-2 JM642_12750	30.57	32.09	33.05	34.75	33.73	34.41	33.9	34.41	34.18	33.39	34.35	35.03	35.03	32.37	32.37	32.99	34.22	39.8	42.35	65.52	89.69		100	97.69	52.04	50.81	50.81	50.24	50.24	52.12	49.19	49.76	51.44	67.36	51.12	51.94	53.05	57.17	54.72	54.88	56.06	55.25	55.25	55.32	54.77
Shewanella.xiamenensis NUITM-VS1 NUITMVS1_26680	30.57	32.09	33.05	34.75	33.73	34.41	33.9	34.41	34.18	33.39	34.35	35.03	35.03	32.37	32.37	32.99	34.22	39.8	42.35	65.52	89.69	100		97.69	52.04	50.81	50.81	50.24	50.24	52.12	49.19	49.76	51.44	67.36	51.12	51.94	53.05	57.17	54.72	54.88	56.06	55.25	55.25	55.32	54.77
Shewanella sp.8A M2897_RS07845	30.54	32.21	33.16	34.85	34.01	34.51	34.01	34.52	34.46	33.16	34.62	35.3	35.3	32.49	32.49	33.28	34.17	39.3	41.92	63.65	87.54	97.69	97.69		51.53	50.48	50.48	49.76	49.76	51.86	48.88	49.44	51.83	65.13	51.11	51.6	52.95	57.19	54.29	54.44	55.61	54.81	54.81	54.56	54.17
Shewanella schlegeliana strain JCM JMA39_RS08985	29.1	30.41	31.53	32.38	32.38	32.21	31.87	32.71	31.81	30.82	31.76	31.47	31.47	31.02	31.02	32.26	40	45.41	44.5	52.57	51.22	52.04	52.04	51.53		89.27	89.27	71.21	71.21	65.8	64.78	64.57	58.64	55.15	58.16	64.24	66.88	63.82	61.7	61.85	62.52	62.36	62.68	62.05	62.2
Shewanella sp.MBTL60-112-B2 K5Q73_RS09070	28.76	29.55	30	31.17	31	30.83	30.5	31.66	30.6	29.61	30.05	30.43	30.43	29.48	29.48	31.22	40.26	46.33	43.99	51.85	50.33	50.81	50.81	50.48	89.27		100	69.18	69.18	65.42	63.09	63.09	56.2	54.43	57.61	63.68	66.46	63.57	60.34	60.34	61.32	61.16	61.48	60.38	60.69
Shewanella sp.MBTL60_112_B1 K5Q83_RS07460	28.76	29.55	30	31.17	31	30.83	30.5	31.66	30.6	29.61	30.05	30.43	30.43	29.48	29.48	31.22	40.26	46.33	43.99	51.85	50.33	50.81	50.81	50.48	89.27	100		69.18	69.18	65.42	63.09	63.09	56.2	54.43	57.61	63.68	66.46	63.57	60.34	60.34	61.32	61.16	61.48	60.38	60.69
Shewanella enrypsychrophilus strain YLB-08 FM038_RS07470	28.62	30.47	31.76	32.27	32.1	32.27	31.6	32.94	30.69	30.2	30.03	30.86	30.86	30.41	30.41	31.38	41.94	47.5	43.17	49.84	49.43	50.24	50.24	49.76	71.21	69.18	69.18		100	76.16	74.44	74.55	55.26	52.46	54.45	62.11	59.69	61.06	60.16	60.16	56.08	55.61	55.61	55.61	54.82
Shewanella sp.YLB_09 FS418_RS09045	28.62	30.47	31.76	32.27	32.1	32.27	31.6	32.94	30.69	30.2	30.03	30.86	30.86	30.41	30.41	31.38	41.94	47.5	43.17	49.84	49.43	50.24	50.24	49.76	71.21	69.18	69.18	100		76.16	74.44	74.55	55.26	52.46	54.45	62.11	59.69	61.06	60.16	60.16	56.08	55.61	55.61	55.61	54.82
Shewanella sp.KX20019 JK628_RS15030	28.24	31.76	31.21	31.71	31.38	31.54	31.21	32.04	31.14	30.15	29.48	30.98	30.98	29.97	29.97	30.99	41.75	47.82	44.18	50.24	50.98	52.12	52.12	51.86	65.8	65.42	65.42	76.16	76.16		70.39	76.64	55.88	55.02	50.71	54.3	58.77	60.41	57.55	57.7	56.26	55.63	55.63	54.68	54.36
Shewanella fidelis ATCC-BAA-318 L884 DRAFT_scaffold 00001.1 _L884_RS0114715	29.75	30.81	31.26	31.93	32.44	32.94	32.27	32.6	30.86	31.74	29.36	32.55	32.55	32.26	32.26	32.05	41.13	47.83	42.79	53.66	48.87	49.19	49.19	48.88	64.78	63.09	63.09	74.44	74.44	70.39		83.86	60.28	52.46	50.93	57.67	56.45	56.85	57.37	57.52	54.89	54.73	54.26	54.26	53.31
Shewanella piezotolerans WP3 SWP_RS14705	29.17	32.05	31.5	32.17	32.33	32.83	32.17	32.5	32.27	32.15	30.12	33.28	33.28	32.33	32.33	31.78	41.67	46.96	41.34	53.26	48.63	49.76	49.76	49.44	64.57	63.09	63.09	74.55	74.55	76.64	83.86		60.46	52.93	51.87	56.43	56.92	58.1	57.43	57.75	55.36	55.21	55.05	54.73	53.63
Shewanella.oneidensis MR-1 mtrC	29.95	30.78	30.9	32.23	31.23	31.73	30.73	30.55	31	29.68	29.12	31.67	31.67	30.05	30.05	30.45	38.04	43.02	42.46	56.71	50.48	51.44	51.44	51.83	58.64	56.2	56.2	55.26	55.26	55.88	60.28	60.46		71.3	55.59	53.43	56.11	53.76	57.63	57.94	55.49	55.02	55.17	54.46	54.08
Shewanella.sp. MR-4 Shewmr4_2510	28.84	30.38	30.32	32.54	31.52	31.86	31.18	30.99	31.11	30.8	28.67	30.6	30.6	28.94	28.94	30.89	37.82	43.32	42.17	53.28	65.13	67.36	67.36	65.13	55.15	54.43	54.43	52.46	52.46	55.02	52.46	52.93	71.3		58.85	56.85	57.28	57.59	62.67	62.83	59.15	58.53	58.37	58.12	57.59
Shewanella sp.SUN WT4 FJQ87_RS07980	30.15	31.23	31.69	31.86	32.2	32.88	32.37	31.68	32.31	32.01	31.06	31.62	31.62	30.99	30.99	33.79	36.35	37.84	39.34	46.86	50.48	51.12	51.12	51.11	58.16	57.61	57.61	54.45	54.45	50.71	50.93	51.87	55.59	58.85		56.97	57.34	55.45	57.87	58.02	58.82	58.82	58.82	57.03	57.74
Shewanella woodyi ATCC 51908 Swoo_3125	30.1	31.12	31.92	32.94	32.77	32.6	32.6	32.25	32.03	31.55	30.95	32.2	32.2	31.23	31.23	32.82	37.6	43.37	43.79	49.35	50.81	51.94	51.94	51.6	64.24	63.68	63.68	62.11	62.11	54.3	57.67	56.43	53.43	56.85	56.97		65.69	66.16	60.9	61.05	61.48	61.63	61.63	61.63	60.25
Shewanella marisflavi strain EP1 CFF01_RS06660	29.18	32.59	32.54	32.88	32.37	32.54	32.54	33.9	33.33	32.35	31.74	32.65	32.65	32.82	32.82	34.3	40.59	44.95	43.04	50.65	51.93	53.05	53.05	52.95	66.88	66.46	66.46	59.69	59.69	58.77	56.45	56.92	56.11	57.28	57.34	65.69		71.03	63.02	63.33	65.53	64.91	65.53	64.14	63.68
Shewanella sediminis HAW-EB3 Ssed_1525	28.99	29.85	31.34	31.51	31.16	31.16	31.68	31.15	32.13	31.83	30.36	32.13	32.13	30.41	30.41	32.76	38.6	44.41	43.88	51.62	55.88	57.17	57.17	57.19	63.82	63.57	63.57	61.06	61.06	60.41	56.85	58.1	53.76	57.59	55.45	66.16	71.03		64.56	64.71	66.15	65.07	66	66.31	66.15
Shewanella sp. WPAGA9 IGB07_RS05190	29.76	31.63	31.75	32.94	32.6	33.28	33.28	31.74	32.88	32.76	31.8	32.37	32.37	31.4	31.4	33.84	40.98	45.47	42.95	51.13	54.56	54.72	54.72	54.29	61.7	60.34	60.34	60.16	60.16	57.55	57.37	57.43	57.63	62.67	57.87	60.9	63.02	64.56		99.7	67.44	67.13	66.98	67.13	66.82
Shewanella japonica strain KCTC 22435 SJ2017_RS07855	29.59	31.97	31.58	32.77	32.43	33.11	33.11	31.74	33.22	33.1	32.14	32.71	32.71	31.74	31.74	34.18	40.98	45.47	42.95	51.45	54.88	54.88	54.88	54.44	61.85	60.34	60.34	60.16	60.16	57.7	57.52	57.75	57.94	62.83	58.02	61.05	63.33	64.71	99.7		67.75	67.44	67.28	67.28	66.98
Shewanella livingstonensis strain LMG 19866 EGC82_RS08000	30.48	31.68	31.45	31.79	32.14	32.65	32.14	31.27	31.22	31.25	29.97	31.39	31.39	30.76	30.76	31.51	39.12	44.95	41.28	49.84	54.44	56.06	56.06	55.61	62.52	61.32	61.32	56.08	56.08	56.26	54.89	55.36	55.49	59.15	58.82	61.48	65.53	66.15	67.44	67.75		96.32	97.09	90.81	90.96
Shewanella sp. ARC9_LZ GUY17_RS06940	30.31	31.85	31.45	31.62	31.97	32.48	31.97	31.62	31.39	31.6	30.14	31.56	31.56	31.27	31.27	31.85	39.93	44.3	40.64	49.19	53.8	55.25	55.25	54.81	62.36	61.16	61.16	55.61	55.61	55.63	54.73	55.21	55.02	58.53	58.82	61.63	64.91	65.07	67.13	67.44	96.32		97.24	92.04	91.88
Shewanella frigidimarina NCIMB 400 Sfri_2637	30.48	31.68	31.11	31.45	31.79	32.31	31.79	31.44	31.05	31.25	29.79	31.22	31.22	30.93	30.93	31.51	39.44	44.63	41.6	49.51	53.8	55.25	55.25	54.81	62.68	61.48	61.48	55.61	55.61	55.63	54.26	55.05	55.17	58.37	58.82	61.63	65.53	66	66.98	67.28	97.09	97.24		91.58	91.73
Shewanella psychromarinicola strain M2 EGC80_RS12750	30.14	31.16	31.45	31.62	32.14	32.65	32.14	31.27	31.73	31.25	29.97	31.22	31.22	30.41	30.41	30.99	39.05	44.39	40.96	49.43	54.35	55.32	55.32	54.56	62.05	60.38	60.38	55.61	55.61	54.68	54.26	54.73	54.46	58.12	57.03	61.63	64.14	66.31	67.13	67.28	90.81	92.04	91.58		97.09
Shewanella sp.Actino-trap-3 CXF80_RS00760	30.31	31.16	31.79	31.62	32.14	32.48	31.97	31.27	31.56	30.56	29.79	30.87	30.87	30.76	30.76	30.48	38.95	44.14	40.16	49.51	53.63	54.77	54.77	54.17	62.2	60.69	60.69	54.82	54.82	54.36	53.31	53.63	54.08	57.59	57.74	60.25	63.68	66.15	66.82	66.98	90.96	91.88	91.73	97.09
